# Supplementary material for: 2-Hy­droxy-16-[(E)-4-methyl­benzyl­idene]-13-(4-methyl­phen­yl)-12-phenyl-1,11-diaza­penta­cyclo­[12.3.1.02,10.03,8.010,14]octa­deca-3(8),4,6-triene-9,15-dione
Source: Acta Crystallogr Sect E Struct Rep Online. 2010 Jul 24;66(Pt 8):o2086–7. doi: 10.1107/S1600536810028357 (PMC3007522; doi:10.1107/S1600536810028357)
Supplement: Supplementary file 1 [file e-66-o2086-sup1.cif]

##############################################################################
###                                                                        ###
###        Electronic paper (Acta Crystallographica Section E)             ###
###                                                                        ###
##############################################################################
#                                                                            #
# This CIF contains the data in a paper accepted for publication in Acta     #
# Crystallographica Section E. It conforms to the requirements of Notes      #
# for Authors for Section E, and has been peer reviewed under the auspices   #
# of the IUCr Commission on Journals.                                        #
#                                                                            #
# Full details of the Crystallographic Information File format               #
# are given in the paper "The Crystallographic Information File (CIF):       #
# a New Standard Archive File for Crystallography" by S. R. Hall, F. H.      #
# Allen and I. D. Brown [Acta Cryst. (1991), A47, 655-685].                  #
#                                                                            #
# The current version of the core CIF dictionary is obtainable from          #
# ftp://ftp.iucr.org/pub/cif_core.dic. The current version number is 2.4.    #
#                                                                            #
# Software is freely available for graphical display of the structure(s) in  #
# this CIF.  For information consult the CIF home page http://www.iucr.org/  #
# cif/home.html                                                              #
#                                                                            #
# This file may be used for bona fide research purposes within the           #
# scientific community so long as proper attribution is given to the journal # 
# article from which it was obtained.                                        #
#                                                                            #
##############################################################################
                                             
data_global
_audit_creation_method     'form.cif (version 2.0)'
_journal_data_validation_number     ?
_journal_date_recd_electronic     2010-07-12
_journal_date_accepted     2010-07-15
_journal_name_full     'Acta Crystallographica, Section E'
_journal_year     2010
_journal_volume     66
_journal_issue      8
_journal_page_first     o2086
_journal_page_last     o2087
_journal_paper_category     QO
_journal_coeditor_code     RZ2478
_publ_contact_author_name     'Prof. Fun, Hoong-Kun'
_publ_contact_author_address
;
      X-ray Crystallography Unit
      School of Physics
      Universiti Sains Malaysia
      11800 USM, Penang
      MALAYSIA
;
_publ_contact_author_email     'hkfun@usm.my'
_publ_contact_author_fax     '604 6579150'
_publ_contact_author_phone     '604 6533652'
_publ_section_title
;\
2-Hydroxy-16-[(<i>E</i>)-4-methylbenzylidene]-13-(4-methylphenyl)-12-phenyl-1,\
11-diazapentacyclo[12.3.1.0^2,10^.0^3,8^.0^10,14^]octadeca-3(8),4,6-triene-\
9,15-dione
;
loop_
    _publ_author_name
    _publ_author_footnote
    _publ_author_address
    'Raju Suresh Kumar' ?
;
      School of Chemical Sciences
      Universiti Sains Malaysia
      11800 USM, Penang
      Malaysia
;
    'Hasnah Osman'
;
      Additional correspondence author, e-mail: ohasnah@usm.my.
;
;
      School of Chemical Sciences
      Universiti Sains Malaysia
      11800 USM, Penang
      Malaysia
;
    'Aisyah Saad Abdul Rahim' ?
;
      School of Pharmaceutical Sciences
      Universiti Sains Malaysia
      11800 USM, Penang
      Malaysia
;
    'Jia Hao Goh'
;
      Thomson Reuters ResearcherID: C-7576-2009.
;
;
      X-ray Crystallography Unit
      School of Physics
      Universiti Sains Malaysia
      11800 USM, Penang
      Malaysia
;
    'Hoong-Kun Fun'
;
      Thomson Reuters ResearcherID: A-3561-2009.
;
;     X-ray Crystallography Unit
      School of Physics
      Universiti Sains Malaysia
      11800 USM, Penang
      Malaysia
;
data_I
_audit_creation_method     SHELXL-97
_chemical_name_systematic
;
2-Hydroxy-16-[(<i>E</i>)-4-methylbenzylidene]-13-(4-methylphenyl)-12-phenyl-
1,11-diazapentacyclo[12.3.1.0^2,10^.0^3,8^.0^10,14^]octadeca-3(8),4,6-
triene-9,15-dione
;
_chemical_name_common     ?
_chemical_formula_moiety     'C37 H32 N2 O3'
_chemical_formula_sum     'C37 H32 N2 O3'
_chemical_formula_iupac     'C37 H32 N2 O3'
_chemical_formula_weight     552.65
_chemical_melting_point     ?
_symmetry_cell_setting     monoclinic
_symmetry_space_group_name_H-M     'C 2/c'
_symmetry_space_group_name_Hall     '-C 2yc'
loop_
    _symmetry_equiv_pos_as_xyz
    'x, y, z'
    '-x, y, -z+1/2'
    'x+1/2, y+1/2, z'
    '-x+1/2, y+1/2, -z+1/2'
    '-x, -y, -z'
    'x, -y, z-1/2'
    '-x+1/2, -y+1/2, -z'
    'x+1/2, -y+1/2, z-1/2'
_cell_length_a     42.936(5)
_cell_length_b     7.3759(9)
_cell_length_c     17.990(2)
_cell_angle_alpha     90.00
_cell_angle_beta     91.154(2)
_cell_angle_gamma     90.00
_cell_volume     5696.0(12)
_cell_formula_units_Z     8
_cell_measurement_reflns_used     5678
_cell_measurement_theta_min     2.44
_cell_measurement_theta_max     29.43
_cell_measurement_temperature     100.00(10)
_exptl_crystal_description     'block'
_exptl_crystal_colour     'colourless'
_exptl_crystal_size_max     0.482
_exptl_crystal_size_mid     0.154
_exptl_crystal_size_min     0.121
_exptl_crystal_density_diffrn     1.289
_exptl_crystal_density_meas     ?
_exptl_crystal_density_method     'not measured'
_exptl_crystal_F_000     2336
_exptl_absorpt_coefficient_mu     0.082
_exptl_absorpt_correction_type     multi-scan
_exptl_absorpt_process_details     '(<i>SADABS</i>; Bruker, 2009)'
_exptl_absorpt_correction_T_min     0.9617
_exptl_absorpt_correction_T_max     0.9902
_exptl_special_details
;
The crystal was placed in the cold stream of an Oxford Cryosystems
Cobra open-flow nitrogen cryostat (Cosier & Glazer, 1986) operating
at 100.0(1)K.
;
_diffrn_ambient_temperature     100.00(10)
_diffrn_radiation_type     MoK\a
_diffrn_radiation_wavelength     0.71073
_diffrn_radiation_source     'fine-focus sealed tube'
_diffrn_radiation_monochromator     graphite
_diffrn_measurement_device_type
;
Bruker APEXII DUO CCD area-detector diffractometer
;
_diffrn_measurement_method     '\f and \w scans'
_diffrn_detector_area_resol_mean     ?
_diffrn_reflns_number     21929
_diffrn_reflns_av_R_equivalents     0.0343
_diffrn_reflns_av_sigmaI/netI     0.0405
_diffrn_reflns_theta_min     1.90
_diffrn_reflns_theta_max     29.64
_diffrn_reflns_theta_full     29.64
_diffrn_measured_fraction_theta_max     0.988
_diffrn_measured_fraction_theta_full     0.988
_diffrn_reflns_limit_h_min     -59
_diffrn_reflns_limit_h_max     57
_diffrn_reflns_limit_k_min     -10
_diffrn_reflns_limit_k_max     10
_diffrn_reflns_limit_l_min     -17
_diffrn_reflns_limit_l_max     24
_diffrn_standards_number     0
_diffrn_standards_interval_count     .
_diffrn_standards_interval_time     .
_diffrn_standards_decay_%     ?
_refine_special_details
;
 Refinement of F^2^ against ALL reflections.  The weighted R-factor wR and
 goodness of fit S are based on F^2^, conventional R-factors R are based
 on F, with F set to zero for negative F^2^. The threshold expression of
 F^2^ > 2sigma(F^2^) is used only for calculating R-factors(gt) etc. and is
 not relevant to the choice of reflections for refinement.  R-factors based
 on F^2^ are statistically about twice as large as those based on F, and R-
 factors based on ALL data will be even larger.
;
_reflns_number_total     7946
_reflns_number_gt     6021
_reflns_threshold_expression     I>2\s(I)
_refine_ls_structure_factor_coef     Fsqd
_refine_ls_matrix_type     full
_refine_ls_R_factor_all     0.0639
_refine_ls_R_factor_gt     0.0465
_refine_ls_wR_factor_gt     0.1253
_refine_ls_wR_factor_ref     0.1386
_refine_ls_goodness_of_fit_ref     1.036
_refine_ls_restrained_S_all     1.036
_refine_ls_number_reflns     7946
_refine_ls_number_parameters     389
_refine_ls_number_restraints     0
_refine_ls_hydrogen_treatment     mixed
_refine_ls_weighting_scheme     calc
_refine_ls_weighting_details
         'calc w=1/[\s^2^(Fo^2^)+(0.0750P)^2^+2.0745P] where P=(Fo^2^+2Fc^2^)/3'
_atom_sites_solution_hydrogens     geom
_atom_sites_solution_primary     direct
_atom_sites_solution_secondary     difmap
_refine_ls_shift/su_max     0.000
_refine_ls_shift/su_mean     0.000
_refine_diff_density_max     0.435
_refine_diff_density_min     -0.225
_refine_ls_extinction_method     none
_refine_ls_extinction_coef     ?
loop_
    _atom_type_symbol
    _atom_type_description
    _atom_type_scat_dispersion_real
    _atom_type_scat_dispersion_imag
    _atom_type_scat_source
    'C' 'C' 0.0033 0.0016
                         'International Tables Vol C Tables 4.2.6.8 and 6.1.1.4'
    'H' 'H' 0.0000 0.0000
                         'International Tables Vol C Tables 4.2.6.8 and 6.1.1.4'
    'N' 'N' 0.0061 0.0033
                         'International Tables Vol C Tables 4.2.6.8 and 6.1.1.4'
    'O' 'O' 0.0106 0.0060
                         'International Tables Vol C Tables 4.2.6.8 and 6.1.1.4'
_computing_data_collection     'APEX2 (Bruker, 2009)'
_computing_cell_refinement     'SAINT (Bruker, 2009)'
_computing_data_reduction     'SAINT (Bruker, 2009)'
_computing_structure_solution     'SHELXTL (Sheldrick, 2008)'
_computing_structure_refinement     'SHELXTL (Sheldrick, 2008)'
_computing_molecular_graphics     'SHELXTL (Sheldrick, 2008)'
_computing_publication_material
;
SHELXTL (Sheldrick, 2008) and PLATON (Spek, 2009)
;
loop_
    _atom_site_type_symbol
    _atom_site_label
    _atom_site_fract_x
    _atom_site_fract_y
    _atom_site_fract_z
    _atom_site_U_iso_or_equiv
    _atom_site_adp_type
    _atom_site_calc_flag
    _atom_site_refinement_flags
    _atom_site_occupancy
    _atom_site_disorder_assembly
    _atom_site_disorder_group
    O O1 0.18627(2) 1.03210(12) 0.30204(5) 0.01996(19) Uani d . 1 . .
    O O2 0.13482(2) 0.48587(12) 0.29378(6) 0.0250(2) Uani d . 1 . .
    O O3 0.08307(2) 0.67065(13) 0.41752(5) 0.0241(2) Uani d . 1 . .
    N N1 0.13953(3) 0.86274(16) 0.23346(6) 0.0199(2) Uani d . 1 . .
    N N2 0.15966(2) 1.00834(14) 0.41487(6) 0.0178(2) Uani d . 1 . .
    C C1 0.08158(3) 1.0494(2) 0.10439(8) 0.0304(3) Uani d . 1 . .
    H H1A 0.0854 1.1698 0.1171 0.036 Uiso calc R 1 . .
    C C2 0.06469(4) 1.0090(3) 0.03965(9) 0.0421(5) Uani d . 1 . .
    H H2A 0.0569 1.1022 0.0098 0.050 Uiso calc R 1 . .
    C C3 0.05942(4) 0.8310(3) 0.01968(9) 0.0442(5) Uani d . 1 . .
    H H3A 0.0482 0.8042 -0.0237 0.053 Uiso calc R 1 . .
    C C4 0.07088(4) 0.6919(3) 0.06415(9) 0.0379(4) Uani d . 1 . .
    H H4A 0.0676 0.5719 0.0502 0.046 Uiso calc R 1 . .
    C C5 0.08731(3) 0.7314(2) 0.12971(8) 0.0287(3) Uani d . 1 . .
    H H5A 0.0946 0.6377 0.1599 0.034 Uiso calc R 1 . .
    C C6 0.09286(3) 0.9115(2) 0.15028(7) 0.0220(3) Uani d . 1 . .
    C C7 0.10909(3) 0.95777(18) 0.22299(7) 0.0192(3) Uani d . 1 . .
    H H7A 0.1129 1.0888 0.2242 0.023 Uiso calc R 1 . .
    C C8 0.08979(3) 0.90609(17) 0.29166(7) 0.0177(2) Uani d . 1 . .
    H H8A 0.0808 0.7859 0.2824 0.021 Uiso calc R 1 . .
    C C9 0.06333(3) 1.03429(18) 0.30922(7) 0.0200(3) Uani d . 1 . .
    C C10 0.06675(3) 1.22327(19) 0.30781(8) 0.0242(3) Uani d . 1 . .
    H H10A 0.0857 1.2737 0.2944 0.029 Uiso calc R 1 . .
    C C11 0.04219(3) 1.3357(2) 0.32621(9) 0.0287(3) Uani d . 1 . .
    H H11A 0.0451 1.4607 0.3255 0.034 Uiso calc R 1 . .
    C C12 0.01336(3) 1.2665(2) 0.34572(8) 0.0293(3) Uani d . 1 . .
    C C13 0.00988(3) 1.0786(2) 0.34639(8) 0.0291(3) Uani d . 1 . .
    H H13A -0.0092 1.0286 0.3590 0.035 Uiso calc R 1 . .
    C C14 0.03436(3) 0.9650(2) 0.32861(8) 0.0238(3) Uani d . 1 . .
    H H14A 0.0314 0.8401 0.3296 0.029 Uiso calc R 1 . .
    C C15 0.11491(3) 0.88589(16) 0.35278(7) 0.0170(2) Uani d . 1 . .
    C C16 0.14402(3) 0.81013(16) 0.31136(7) 0.0168(2) Uani d . 1 . .
    C C17 0.17248(3) 0.90762(16) 0.35090(7) 0.0167(2) Uani d . 1 . .
    C C18 0.19448(3) 0.75676(17) 0.37353(7) 0.0171(2) Uani d . 1 . .
    C C19 0.22436(3) 0.77126(18) 0.40446(7) 0.0198(3) Uani d . 1 . .
    H H19A 0.2335 0.8841 0.4125 0.024 Uiso calc R 1 . .
    C C20 0.24021(3) 0.61228(19) 0.42312(7) 0.0223(3) Uani d . 1 . .
    H H20A 0.2603 0.6194 0.4432 0.027 Uiso calc R 1 . .
    C C21 0.22647(3) 0.44229(19) 0.41226(8) 0.0229(3) Uani d . 1 . .
    H H21A 0.2372 0.3384 0.4271 0.027 Uiso calc R 1 . .
    C C22 0.19708(3) 0.42651(17) 0.37970(8) 0.0213(3) Uani d . 1 . .
    H H22A 0.1880 0.3135 0.3715 0.026 Uiso calc R 1 . .
    C C23 0.18143(3) 0.58607(17) 0.35960(7) 0.0181(2) Uani d . 1 . .
    C C24 0.15120(3) 0.60572(17) 0.31985(7) 0.0183(2) Uani d . 1 . .
    C C25 0.12859(3) 1.06363(17) 0.38670(7) 0.0188(2) Uani d . 1 . .
    H H25A 0.1302 1.1574 0.3492 0.023 Uiso calc R 1 . .
    H H25B 0.1158 1.1079 0.4267 0.023 Uiso calc R 1 . .
    C C26 0.15543(3) 0.89938(17) 0.48297(7) 0.0184(2) Uani d . 1 . .
    H H26A 0.1486 0.9792 0.5223 0.022 Uiso calc R 1 . .
    H H26B 0.1755 0.8498 0.4983 0.022 Uiso calc R 1 . .
    C C27 0.13222(3) 0.74384(17) 0.47496(7) 0.0181(2) Uani d . 1 . .
    C C28 0.10700(3) 0.75907(17) 0.41627(7) 0.0183(2) Uani d . 1 . .
    C C29 0.13492(3) 0.58452(18) 0.51089(7) 0.0201(3) Uani d . 1 . .
    H H29A 0.1197 0.4982 0.5001 0.024 Uiso calc R 1 . .
    C C30 0.15930(3) 0.53178(18) 0.56535(7) 0.0199(3) Uani d . 1 . .
    C C31 0.17147(3) 0.35579(18) 0.56138(8) 0.0231(3) Uani d . 1 . .
    H H31A 0.1635 0.2751 0.5261 0.028 Uiso calc R 1 . .
    C C32 0.19527(3) 0.30077(18) 0.60963(8) 0.0228(3) Uani d . 1 . .
    H H32A 0.2030 0.1834 0.6061 0.027 Uiso calc R 1 . .
    C C33 0.20786(3) 0.41771(18) 0.66347(7) 0.0203(3) Uani d . 1 . .
    C C34 0.19511(3) 0.59187(19) 0.66842(7) 0.0232(3) Uani d . 1 . .
    H H34A 0.2027 0.6713 0.7046 0.028 Uiso calc R 1 . .
    C C35 0.17126(3) 0.64854(18) 0.62047(7) 0.0225(3) Uani d . 1 . .
    H H35A 0.1632 0.7649 0.6250 0.027 Uiso calc R 1 . .
    C C36 -0.01298(4) 1.3907(3) 0.36736(11) 0.0440(4) Uani d . 1 . .
    H H36A -0.0091 1.5106 0.3490 0.066 Uiso calc R 1 . .
    H H36B -0.0143 1.3941 0.4205 0.066 Uiso calc R 1 . .
    H H36C -0.0322 1.3462 0.3463 0.066 Uiso calc R 1 . .
    C C37 0.23421(3) 0.35823(19) 0.71403(8) 0.0234(3) Uani d . 1 . .
    H H37A 0.2320 0.2315 0.7250 0.035 Uiso calc R 1 . .
    H H37B 0.2338 0.4266 0.7594 0.035 Uiso calc R 1 . .
    H H37D 0.2537 0.3786 0.6900 0.035 Uiso calc R 1 . .
    H H1O1 0.1756(5) 1.015(3) 0.2538(13) 0.056(6) Uiso d . 1 . .
    H H1N1 0.1405(4) 0.767(3) 0.2071(10) 0.032(5) Uiso d . 1 . .
loop_
    _atom_site_aniso_label
    _atom_site_aniso_U_11
    _atom_site_aniso_U_22
    _atom_site_aniso_U_33
    _atom_site_aniso_U_12
    _atom_site_aniso_U_13
    _atom_site_aniso_U_23
    O1 0.0211(5) 0.0179(4) 0.0209(5) -0.0028(3) 0.0006(4) 0.0031(4)
    O2 0.0225(5) 0.0194(4) 0.0330(5) -0.0036(4) -0.0018(4) -0.0046(4)
    O3 0.0216(5) 0.0251(5) 0.0254(5) -0.0044(4) -0.0012(4) 0.0033(4)
    N1 0.0183(5) 0.0239(6) 0.0177(5) 0.0019(4) 0.0002(4) -0.0017(4)
    N2 0.0192(5) 0.0162(5) 0.0179(5) 0.0014(4) 0.0002(4) -0.0006(4)
    C1 0.0224(7) 0.0431(9) 0.0257(7) 0.0004(6) 0.0035(5) 0.0129(6)
    C2 0.0246(8) 0.0774(14) 0.0242(8) 0.0027(8) 0.0005(6) 0.0195(8)
    C3 0.0224(7) 0.0920(15) 0.0181(7) -0.0063(8) -0.0005(6) -0.0006(8)
    C4 0.0241(7) 0.0609(11) 0.0289(8) -0.0092(7) 0.0039(6) -0.0152(8)
    C5 0.0242(7) 0.0367(8) 0.0252(7) -0.0022(6) -0.0008(5) -0.0033(6)
    C6 0.0162(6) 0.0316(7) 0.0183(6) -0.0003(5) 0.0019(5) 0.0031(5)
    C7 0.0176(6) 0.0207(6) 0.0193(6) 0.0006(5) 0.0002(5) 0.0016(5)
    C8 0.0167(6) 0.0184(6) 0.0179(6) 0.0002(4) -0.0002(4) 0.0005(5)
    C9 0.0180(6) 0.0239(6) 0.0179(6) 0.0028(5) -0.0020(5) -0.0006(5)
    C10 0.0210(6) 0.0236(6) 0.0279(7) 0.0015(5) -0.0027(5) 0.0018(5)
    C11 0.0270(7) 0.0250(7) 0.0338(8) 0.0057(6) -0.0063(6) -0.0032(6)
    C12 0.0222(7) 0.0371(8) 0.0282(7) 0.0091(6) -0.0058(6) -0.0090(6)
    C13 0.0182(6) 0.0400(8) 0.0291(8) 0.0011(6) 0.0000(5) -0.0057(6)
    C14 0.0207(6) 0.0272(7) 0.0236(7) -0.0004(5) -0.0003(5) -0.0027(5)
    C15 0.0156(6) 0.0176(5) 0.0178(6) 0.0005(4) 0.0008(4) 0.0005(5)
    C16 0.0158(6) 0.0169(5) 0.0176(6) -0.0004(4) -0.0002(4) -0.0009(4)
    C17 0.0169(6) 0.0150(5) 0.0183(6) -0.0017(4) 0.0004(4) -0.0006(4)
    C18 0.0181(6) 0.0168(5) 0.0162(6) 0.0008(4) 0.0008(4) -0.0008(4)
    C19 0.0205(6) 0.0200(6) 0.0188(6) -0.0008(5) -0.0012(5) -0.0018(5)
    C20 0.0209(6) 0.0269(7) 0.0189(6) 0.0035(5) -0.0027(5) -0.0017(5)
    C21 0.0255(7) 0.0219(6) 0.0213(6) 0.0067(5) -0.0002(5) -0.0002(5)
    C22 0.0237(6) 0.0160(6) 0.0242(7) 0.0014(5) 0.0022(5) -0.0019(5)
    C23 0.0181(6) 0.0179(6) 0.0184(6) 0.0002(4) 0.0015(5) -0.0019(5)
    C24 0.0172(6) 0.0175(6) 0.0202(6) -0.0003(4) 0.0020(5) -0.0019(5)
    C25 0.0188(6) 0.0168(6) 0.0208(6) 0.0008(4) 0.0007(5) -0.0002(5)
    C26 0.0203(6) 0.0175(6) 0.0175(6) -0.0006(5) 0.0003(5) -0.0008(5)
    C27 0.0191(6) 0.0193(6) 0.0160(6) 0.0001(5) 0.0012(4) -0.0005(5)
    C28 0.0189(6) 0.0167(5) 0.0193(6) 0.0017(4) 0.0016(5) -0.0013(5)
    C29 0.0202(6) 0.0211(6) 0.0191(6) -0.0018(5) 0.0004(5) 0.0017(5)
    C30 0.0219(6) 0.0201(6) 0.0178(6) -0.0014(5) 0.0012(5) 0.0027(5)
    C31 0.0268(7) 0.0179(6) 0.0245(7) -0.0031(5) -0.0027(5) -0.0001(5)
    C32 0.0258(7) 0.0173(6) 0.0253(7) 0.0013(5) 0.0009(5) 0.0014(5)
    C33 0.0199(6) 0.0226(6) 0.0184(6) -0.0004(5) 0.0024(5) 0.0030(5)
    C34 0.0281(7) 0.0242(6) 0.0172(6) 0.0006(5) -0.0007(5) -0.0016(5)
    C35 0.0284(7) 0.0203(6) 0.0189(6) 0.0041(5) 0.0003(5) -0.0005(5)
    C36 0.0301(8) 0.0494(10) 0.0524(11) 0.0153(7) -0.0035(8) -0.0168(9)
    C37 0.0223(6) 0.0272(7) 0.0205(6) 0.0019(5) -0.0003(5) 0.0018(5)
_geom_special_details
;
 All esds (except the esd in the dihedral angle between two l.s. planes)
 are estimated using the full covariance matrix.  The cell esds are taken
 into account individually in the estimation of esds in distances, angles
 and torsion angles; correlations between esds in cell parameters are only
 used when they are defined by crystal symmetry.  An approximate (isotropic)
 treatment of cell esds is used for estimating esds involving l.s. planes.
;
loop_
    _geom_bond_atom_site_label_1
    _geom_bond_atom_site_label_2
    _geom_bond_site_symmetry_2
    _geom_bond_distance
    _geom_bond_publ_flag
    O1 C17 . 1.4095(15) ?
    O1 H1O1 . 0.98(2) ?
    O2 C24 . 1.2176(15) ?
    O3 C28 . 1.2175(16) ?
    N1 C16 . 1.4631(17) ?
    N1 C7 . 1.4914(17) ?
    N1 H1N1 . 0.853(19) ?
    N2 C25 . 1.4748(16) ?
    N2 C26 . 1.4795(16) ?
    N2 C17 . 1.4848(16) ?
    C1 C6 . 1.391(2) ?
    C1 C2 . 1.392(2) ?
    C1 H1A . 0.9300 ?
    C2 C3 . 1.379(3) ?
    C2 H2A . 0.9300 ?
    C3 C4 . 1.385(3) ?
    C3 H3A . 0.9300 ?
    C4 C5 . 1.393(2) ?
    C4 H4A . 0.9300 ?
    C5 C6 . 1.398(2) ?
    C5 H5A . 0.9300 ?
    C6 C7 . 1.5090(18) ?
    C7 C8 . 1.5490(18) ?
    C7 H7A . 0.9800 ?
    C8 C9 . 1.5162(18) ?
    C8 C15 . 1.5321(17) ?
    C8 H8A . 0.9800 ?
    C9 C14 . 1.3953(19) ?
    C9 C10 . 1.4019(19) ?
    C10 C11 . 1.3867(19) ?
    C10 H10A . 0.9300 ?
    C11 C12 . 1.391(2) ?
    C11 H11A . 0.9300 ?
    C12 C13 . 1.394(2) ?
    C12 C36 . 1.512(2) ?
    C13 C14 . 1.387(2) ?
    C13 H13A . 0.9300 ?
    C14 H14A . 0.9300 ?
    C15 C28 . 1.5202(18) ?
    C15 C25 . 1.5562(17) ?
    C15 C16 . 1.5708(17) ?
    C16 C24 . 1.5458(17) ?
    C16 C17 . 1.5753(17) ?
    C17 C18 . 1.5101(17) ?
    C18 C19 . 1.3922(18) ?
    C18 C23 . 1.3986(17) ?
    C19 C20 . 1.3935(18) ?
    C19 H19A . 0.9300 ?
    C20 C21 . 1.3978(19) ?
    C20 H20A . 0.9300 ?
    C21 C22 . 1.3851(19) ?
    C21 H21A . 0.9300 ?
    C22 C23 . 1.3992(17) ?
    C22 H22A . 0.9300 ?
    C23 C24 . 1.4766(18) ?
    C25 H25A . 0.9700 ?
    C25 H25B . 0.9700 ?
    C26 C27 . 1.5248(17) ?
    C26 H26A . 0.9700 ?
    C26 H26B . 0.9700 ?
    C27 C29 . 1.3451(18) ?
    C27 C28 . 1.5012(18) ?
    C29 C30 . 1.4717(18) ?
    C29 H29A . 0.9300 ?
    C30 C31 . 1.4016(18) ?
    C30 C35 . 1.4028(19) ?
    C31 C32 . 1.3880(19) ?
    C31 H31A . 0.9300 ?
    C32 C33 . 1.3976(19) ?
    C32 H32A . 0.9300 ?
    C33 C34 . 1.4000(19) ?
    C33 C37 . 1.5027(19) ?
    C34 C35 . 1.3898(19) ?
    C34 H34A . 0.9300 ?
    C35 H35A . 0.9300 ?
    C36 H36A . 0.9600 ?
    C36 H36B . 0.9600 ?
    C36 H36C . 0.9600 ?
    C37 H37A . 0.9600 ?
    C37 H37B . 0.9600 ?
    C37 H37D . 0.9600 ?
loop_
    _geom_angle_atom_site_label_1
    _geom_angle_atom_site_label_2
    _geom_angle_atom_site_label_3
    _geom_angle_site_symmetry_1
    _geom_angle_site_symmetry_3
    _geom_angle
    _geom_angle_publ_flag
    C17 O1 H1O1 . . 105.8(13) ?
    C16 N1 C7 . . 110.12(10) ?
    C16 N1 H1N1 . . 107.8(12) ?
    C7 N1 H1N1 . . 111.8(12) ?
    C25 N2 C26 . . 108.03(10) ?
    C25 N2 C17 . . 102.65(10) ?
    C26 N2 C17 . . 115.06(10) ?
    C6 C1 C2 . . 120.58(17) ?
    C6 C1 H1A . . 119.7 ?
    C2 C1 H1A . . 119.7 ?
    C3 C2 C1 . . 120.15(16) ?
    C3 C2 H2A . . 119.9 ?
    C1 C2 H2A . . 119.9 ?
    C2 C3 C4 . . 120.01(15) ?
    C2 C3 H3A . . 120.0 ?
    C4 C3 H3A . . 120.0 ?
    C3 C4 C5 . . 120.16(17) ?
    C3 C4 H4A . . 119.9 ?
    C5 C4 H4A . . 119.9 ?
    C4 C5 C6 . . 120.23(15) ?
    C4 C5 H5A . . 119.9 ?
    C6 C5 H5A . . 119.9 ?
    C1 C6 C5 . . 118.85(14) ?
    C1 C6 C7 . . 119.87(13) ?
    C5 C6 C7 . . 121.18(12) ?
    N1 C7 C6 . . 113.04(11) ?
    N1 C7 C8 . . 105.38(10) ?
    C6 C7 C8 . . 112.98(10) ?
    N1 C7 H7A . . 108.4 ?
    C6 C7 H7A . . 108.4 ?
    C8 C7 H7A . . 108.4 ?
    C9 C8 C15 . . 115.52(10) ?
    C9 C8 C7 . . 115.34(11) ?
    C15 C8 C7 . . 102.47(10) ?
    C9 C8 H8A . . 107.7 ?
    C15 C8 H8A . . 107.7 ?
    C7 C8 H8A . . 107.7 ?
    C14 C9 C10 . . 117.58(12) ?
    C14 C9 C8 . . 119.93(12) ?
    C10 C9 C8 . . 122.49(12) ?
    C11 C10 C9 . . 120.66(13) ?
    C11 C10 H10A . . 119.7 ?
    C9 C10 H10A . . 119.7 ?
    C10 C11 C12 . . 121.71(14) ?
    C10 C11 H11A . . 119.1 ?
    C12 C11 H11A . . 119.1 ?
    C11 C12 C13 . . 117.58(13) ?
    C11 C12 C36 . . 121.11(15) ?
    C13 C12 C36 . . 121.29(15) ?
    C14 C13 C12 . . 121.15(14) ?
    C14 C13 H13A . . 119.4 ?
    C12 C13 H13A . . 119.4 ?
    C13 C14 C9 . . 121.31(14) ?
    C13 C14 H14A . . 119.3 ?
    C9 C14 H14A . . 119.3 ?
    C28 C15 C8 . . 115.74(10) ?
    C28 C15 C25 . . 108.19(10) ?
    C8 C15 C25 . . 117.02(10) ?
    C28 C15 C16 . . 109.24(10) ?
    C8 C15 C16 . . 104.45(10) ?
    C25 C15 C16 . . 100.84(9) ?
    N1 C16 C24 . . 112.06(10) ?
    N1 C16 C15 . . 105.61(10) ?
    C24 C16 C15 . . 117.32(10) ?
    N1 C16 C17 . . 113.43(10) ?
    C24 C16 C17 . . 104.44(10) ?
    C15 C16 C17 . . 103.93(9) ?
    O1 C17 N2 . . 108.92(10) ?
    O1 C17 C18 . . 112.33(10) ?
    N2 C17 C18 . . 113.54(10) ?
    O1 C17 C16 . . 110.32(10) ?
    N2 C17 C16 . . 106.38(10) ?
    C18 C17 C16 . . 105.11(10) ?
    C19 C18 C23 . . 120.23(11) ?
    C19 C18 C17 . . 128.13(11) ?
    C23 C18 C17 . . 111.64(11) ?
    C18 C19 C20 . . 118.25(12) ?
    C18 C19 H19A . . 120.9 ?
    C20 C19 H19A . . 120.9 ?
    C19 C20 C21 . . 121.22(12) ?
    C19 C20 H20A . . 119.4 ?
    C21 C20 H20A . . 119.4 ?
    C22 C21 C20 . . 120.86(12) ?
    C22 C21 H21A . . 119.6 ?
    C20 C21 H21A . . 119.6 ?
    C21 C22 C23 . . 117.85(12) ?
    C21 C22 H22A . . 121.1 ?
    C23 C22 H22A . . 121.1 ?
    C18 C23 C22 . . 121.48(12) ?
    C18 C23 C24 . . 110.10(11) ?
    C22 C23 C24 . . 128.36(12) ?
    O2 C24 C23 . . 127.63(12) ?
    O2 C24 C16 . . 123.90(12) ?
    C23 C24 C16 . . 108.36(10) ?
    N2 C25 C15 . . 103.50(10) ?
    N2 C25 H25A . . 111.1 ?
    C15 C25 H25A . . 111.1 ?
    N2 C25 H25B . . 111.1 ?
    C15 C25 H25B . . 111.1 ?
    H25A C25 H25B . . 109.0 ?
    N2 C26 C27 . . 114.92(10) ?
    N2 C26 H26A . . 108.5 ?
    C27 C26 H26A . . 108.5 ?
    N2 C26 H26B . . 108.5 ?
    C27 C26 H26B . . 108.5 ?
    H26A C26 H26B . . 107.5 ?
    C29 C27 C28 . . 117.22(11) ?
    C29 C27 C26 . . 124.19(12) ?
    C28 C27 C26 . . 118.11(11) ?
    O3 C28 C27 . . 122.95(12) ?
    O3 C28 C15 . . 123.02(12) ?
    C27 C28 C15 . . 113.92(11) ?
    C27 C29 C30 . . 127.18(12) ?
    C27 C29 H29A . . 116.4 ?
    C30 C29 H29A . . 116.4 ?
    C31 C30 C35 . . 118.24(12) ?
    C31 C30 C29 . . 118.15(12) ?
    C35 C30 C29 . . 123.61(12) ?
    C32 C31 C30 . . 120.62(13) ?
    C32 C31 H31A . . 119.7 ?
    C30 C31 H31A . . 119.7 ?
    C31 C32 C33 . . 121.50(12) ?
    C31 C32 H32A . . 119.2 ?
    C33 C32 H32A . . 119.2 ?
    C32 C33 C34 . . 117.64(12) ?
    C32 C33 C37 . . 121.02(12) ?
    C34 C33 C37 . . 121.34(12) ?
    C35 C34 C33 . . 121.39(13) ?
    C35 C34 H34A . . 119.3 ?
    C33 C34 H34A . . 119.3 ?
    C34 C35 C30 . . 120.57(12) ?
    C34 C35 H35A . . 119.7 ?
    C30 C35 H35A . . 119.7 ?
    C12 C36 H36A . . 109.5 ?
    C12 C36 H36B . . 109.5 ?
    H36A C36 H36B . . 109.5 ?
    C12 C36 H36C . . 109.5 ?
    H36A C36 H36C . . 109.5 ?
    H36B C36 H36C . . 109.5 ?
    C33 C37 H37A . . 109.5 ?
    C33 C37 H37B . . 109.5 ?
    H37A C37 H37B . . 109.5 ?
    C33 C37 H37D . . 109.5 ?
    H37A C37 H37D . . 109.5 ?
    H37B C37 H37D . . 109.5 ?
loop_
    _geom_torsion_atom_site_label_1
    _geom_torsion_atom_site_label_2
    _geom_torsion_atom_site_label_3
    _geom_torsion_atom_site_label_4
    _geom_torsion_site_symmetry_1
    _geom_torsion_site_symmetry_2
    _geom_torsion_site_symmetry_3
    _geom_torsion_site_symmetry_4
    _geom_torsion
    _geom_torsion_publ_flag
    C6 C1 C2 C3 . . . . -1.1(2) ?
    C1 C2 C3 C4 . . . . 0.2(2) ?
    C2 C3 C4 C5 . . . . 1.0(2) ?
    C3 C4 C5 C6 . . . . -1.2(2) ?
    C2 C1 C6 C5 . . . . 0.9(2) ?
    C2 C1 C6 C7 . . . . -175.58(13) ?
    C4 C5 C6 C1 . . . . 0.3(2) ?
    C4 C5 C6 C7 . . . . 176.70(13) ?
    C16 N1 C7 C6 . . . . -142.49(11) ?
    C16 N1 C7 C8 . . . . -18.64(13) ?
    C1 C6 C7 N1 . . . . -130.42(13) ?
    C5 C6 C7 N1 . . . . 53.20(17) ?
    C1 C6 C7 C8 . . . . 110.02(14) ?
    C5 C6 C7 C8 . . . . -66.36(16) ?
    N1 C7 C8 C9 . . . . 158.63(11) ?
    C6 C7 C8 C9 . . . . -77.49(14) ?
    N1 C7 C8 C15 . . . . 32.27(12) ?
    C6 C7 C8 C15 . . . . 156.15(11) ?
    C15 C8 C9 C14 . . . . -103.93(14) ?
    C7 C8 C9 C14 . . . . 136.68(13) ?
    C15 C8 C9 C10 . . . . 75.22(16) ?
    C7 C8 C9 C10 . . . . -44.16(17) ?
    C14 C9 C10 C11 . . . . 0.9(2) ?
    C8 C9 C10 C11 . . . . -178.22(12) ?
    C9 C10 C11 C12 . . . . -0.8(2) ?
    C10 C11 C12 C13 . . . . 0.2(2) ?
    C10 C11 C12 C36 . . . . 178.59(15) ?
    C11 C12 C13 C14 . . . . 0.3(2) ?
    C36 C12 C13 C14 . . . . -178.10(14) ?
    C12 C13 C14 C9 . . . . -0.2(2) ?
    C10 C9 C14 C13 . . . . -0.5(2) ?
    C8 C9 C14 C13 . . . . 178.72(13) ?
    C9 C8 C15 C28 . . . . 80.11(14) ?
    C7 C8 C15 C28 . . . . -153.65(10) ?
    C9 C8 C15 C25 . . . . -49.30(15) ?
    C7 C8 C15 C25 . . . . 76.94(12) ?
    C9 C8 C15 C16 . . . . -159.75(10) ?
    C7 C8 C15 C16 . . . . -33.51(12) ?
    C7 N1 C16 C24 . . . . 126.20(11) ?
    C7 N1 C16 C15 . . . . -2.66(13) ?
    C7 N1 C16 C17 . . . . -115.84(11) ?
    C28 C15 C16 N1 . . . . 147.51(10) ?
    C8 C15 C16 N1 . . . . 23.11(12) ?
    C25 C15 C16 N1 . . . . -98.70(11) ?
    C28 C15 C16 C24 . . . . 21.84(15) ?
    C8 C15 C16 C24 . . . . -102.57(12) ?
    C25 C15 C16 C24 . . . . 135.63(11) ?
    C28 C15 C16 C17 . . . . -92.83(11) ?
    C8 C15 C16 C17 . . . . 142.76(10) ?
    C25 C15 C16 C17 . . . . 20.96(11) ?
    C25 N2 C17 O1 . . . . 85.20(11) ?
    C26 N2 C17 O1 . . . . -157.73(10) ?
    C25 N2 C17 C18 . . . . -148.83(10) ?
    C26 N2 C17 C18 . . . . -31.75(14) ?
    C25 N2 C17 C16 . . . . -33.71(12) ?
    C26 N2 C17 C16 . . . . 83.36(12) ?
    N1 C16 C17 O1 . . . . 3.03(14) ?
    C24 C16 C17 O1 . . . . 125.32(10) ?
    C15 C16 C17 O1 . . . . -111.16(10) ?
    N1 C16 C17 N2 . . . . 121.02(11) ?
    C24 C16 C17 N2 . . . . -116.69(10) ?
    C15 C16 C17 N2 . . . . 6.83(12) ?
    N1 C16 C17 C18 . . . . -118.28(11) ?
    C24 C16 C17 C18 . . . . 4.01(12) ?
    C15 C16 C17 C18 . . . . 127.53(10) ?
    O1 C17 C18 C19 . . . . 53.74(17) ?
    N2 C17 C18 C19 . . . . -70.41(16) ?
    C16 C17 C18 C19 . . . . 173.73(12) ?
    O1 C17 C18 C23 . . . . -126.08(11) ?
    N2 C17 C18 C23 . . . . 109.78(12) ?
    C16 C17 C18 C23 . . . . -6.09(14) ?
    C23 C18 C19 C20 . . . . -2.07(19) ?
    C17 C18 C19 C20 . . . . 178.13(12) ?
    C18 C19 C20 C21 . . . . -0.9(2) ?
    C19 C20 C21 C22 . . . . 2.7(2) ?
    C20 C21 C22 C23 . . . . -1.3(2) ?
    C19 C18 C23 C22 . . . . 3.43(19) ?
    C17 C18 C23 C22 . . . . -176.73(12) ?
    C19 C18 C23 C24 . . . . -174.12(11) ?
    C17 C18 C23 C24 . . . . 5.71(15) ?
    C21 C22 C23 C18 . . . . -1.68(19) ?
    C21 C22 C23 C24 . . . . 175.39(13) ?
    C18 C23 C24 O2 . . . . 173.47(13) ?
    C22 C23 C24 O2 . . . . -3.9(2) ?
    C18 C23 C24 C16 . . . . -2.83(14) ?
    C22 C23 C24 C16 . . . . 179.82(13) ?
    N1 C16 C24 O2 . . . . -54.22(17) ?
    C15 C16 C24 O2 . . . . 68.20(17) ?
    C17 C16 C24 O2 . . . . -177.41(12) ?
    N1 C16 C24 C23 . . . . 122.25(11) ?
    C15 C16 C24 C23 . . . . -115.33(12) ?
    C17 C16 C24 C23 . . . . -0.94(13) ?
    C26 N2 C25 C15 . . . . -73.87(11) ?
    C17 N2 C25 C15 . . . . 48.11(11) ?
    C28 C15 C25 N2 . . . . 71.91(12) ?
    C8 C15 C25 N2 . . . . -155.19(10) ?
    C16 C15 C25 N2 . . . . -42.68(11) ?
    C25 N2 C26 C27 . . . . 51.24(13) ?
    C17 N2 C26 C27 . . . . -62.74(14) ?
    N2 C26 C27 C29 . . . . 146.41(12) ?
    N2 C26 C27 C28 . . . . -25.38(16) ?
    C29 C27 C28 O3 . . . . 27.66(18) ?
    C26 C27 C28 O3 . . . . -159.97(12) ?
    C29 C27 C28 C15 . . . . -148.73(12) ?
    C26 C27 C28 C15 . . . . 23.64(15) ?
    C8 C15 C28 O3 . . . . 3.79(18) ?
    C25 C15 C28 O3 . . . . 137.36(12) ?
    C16 C15 C28 O3 . . . . -113.72(13) ?
    C8 C15 C28 C27 . . . . -179.82(10) ?
    C25 C15 C28 C27 . . . . -46.25(13) ?
    C16 C15 C28 C27 . . . . 62.67(13) ?
    C28 C27 C29 C30 . . . . 174.18(12) ?
    C26 C27 C29 C30 . . . . 2.3(2) ?
    C27 C29 C30 C31 . . . . -138.76(14) ?
    C27 C29 C30 C35 . . . . 40.5(2) ?
    C35 C30 C31 C32 . . . . -1.6(2) ?
    C29 C30 C31 C32 . . . . 177.71(12) ?
    C30 C31 C32 C33 . . . . 0.0(2) ?
    C31 C32 C33 C34 . . . . 1.5(2) ?
    C31 C32 C33 C37 . . . . -178.33(13) ?
    C32 C33 C34 C35 . . . . -1.5(2) ?
    C37 C33 C34 C35 . . . . 178.38(13) ?
    C33 C34 C35 C30 . . . . -0.1(2) ?
    C31 C30 C35 C34 . . . . 1.7(2) ?
    C29 C30 C35 C34 . . . . -177.62(13) ?
loop_
    _geom_hbond_atom_site_label_D
    _geom_hbond_atom_site_label_H
    _geom_hbond_atom_site_label_A
    _geom_hbond_site_symmetry_A
    _geom_hbond_distance_DH
    _geom_hbond_distance_HA
    _geom_hbond_distance_DA
    _geom_hbond_angle_DHA
    _geom_hbond_publ_flag
    O1 H1O1 N1 . 0.98(2) 1.94(2) 2.6477(15) 126.7(18) yes
    C22 H22A O1 1_545 0.9300 2.4200 3.2564(16) 149.00 yes
    C3 H3A Cg1 4_574 0.9300 2.73 3.5620(18) 150 yes
    C37 H37B Cg2 4_565 0.9600 2.61 3.3932(16) 139 yes
