# Supplementary material for: 2-Hy­droxy-16-[(E)-4-methyl­benzyl­idene]-13-(4-methyl­phen­yl)-12-phenyl-1,11-diaza­penta­cyclo­[12.3.1.02,10.03,8.010,14]octa­deca-3(8),4,6-triene-9,15-dione
Source: Acta Crystallogr Sect E Struct Rep Online. 2010 Jul 24;66(Pt 8):o2086–7. doi: 10.1107/S1600536810028357 (PMC3007522; doi:10.1107/S1600536810028357)
Supplement: Supplementary file 2 [file e-66-o2086-Isup2.hkl]

# 
# h,k,l, Fc-squared, Fo-squared, sigma(Fo-squared) and status flag 
# 
data_I
_shelx_title ' pmedbnhpgm in C2/c (100K)' 
_shelx_refln_list_code          4 
_shelx_F_calc_maximum      580.47 
_exptl_crystal_F_000      2336.00 
_reflns_d_resolution_high  0.7186 
 
loop_ 
 _symmetry_equiv_pos_as_xyz 
 'x, y, z' 
 '-x, y, -z+1/2' 
 'x+1/2, y+1/2, z' 
 '-x+1/2, y+1/2, -z+1/2' 
 '-x, -y, -z' 
 'x, -y, z-1/2' 
 '-x+1/2, -y+1/2, -z' 
 'x+1/2, -y+1/2, z-1/2' 
 
_cell_length_a    42.9356 
_cell_length_b     7.3759 
_cell_length_c    17.9899 
_cell_angle_alpha  90.000 
_cell_angle_beta   91.154 
_cell_angle_gamma  90.000 
 
_shelx_F_squared_multiplier     1.000 
 
loop_ 
 _refln_index_h 
 _refln_index_k 
 _refln_index_l 
 _refln_F_squared_calc 
 _refln_F_squared_meas 
 _refln_F_squared_sigma 
 _refln_observed_status 
   4   0   0   121618.78   122266.47   3304.07 o 
   6   0   0     8547.33     8582.03    169.06 o 
   8   0   0    18606.28    19746.55    381.33 o 
  10   0   0      251.56      236.96     14.12 o 
  12   0   0    24401.77    23793.87    603.32 o 
  14   0   0    17438.17    18226.21    359.20 o 
  16   0   0     9020.35     9583.42    198.13 o 
  18   0   0    14557.78    15264.03    307.62 o 
  20   0   0     1239.38     1187.87     60.61 o 
  22   0   0     4632.75     4226.02    464.19 o 
  24   0   0     3198.23     3598.65     92.43 o 
  26   0   0     1070.66     1100.85     82.93 o 
  28   0   0     5523.20     5665.00    136.74 o 
  30   0   0     5103.61     5317.74    132.35 o 
  32   0   0     1301.23     1187.73     50.89 o 
  34   0   0      594.49      522.10     38.62 o 
  36   0   0      827.47      818.14     45.01 o 
  38   0   0     3020.60     2938.54    111.91 o 
  40   0   0    13798.17    13678.63    304.04 o 
  42   0   0     8106.59     7863.77    195.05 o 
  44   0   0      258.38      289.79     77.53 o 
  46   0   0     4180.11     3924.51    181.39 o 
  48   0   0     1122.80     1234.73     95.88 o 
  50   0   0     1125.48     1189.02     99.58 o 
  52   0   0        1.51       33.65     38.85 o 
  54   0   0      772.16      845.64     98.71 o 
  56   0   0      252.26      323.55     71.78 o 
  58   0   0      219.26      225.89     63.22 o 
   1   1   0    37087.39    36204.90    488.51 o 
   3   1   0    10885.09    10889.36    151.75 o 
   5   1   0    88566.78    84507.20   2461.39 o 
   7   1   0      362.55      412.80     11.89 o 
   9   1   0     8168.76     8260.88    118.84 o 
  11   1   0     9231.66     9232.41    119.41 o 
  13   1   0      226.92      199.39     10.83 o 
  15   1   0     1056.57     1209.77     26.81 o 
  17   1   0     2289.71     2272.58     48.81 o 
  19   1   0     5229.92     5449.75     87.65 o 
  21   1   0     3040.53     3272.40     59.25 o 
  23   1   0      921.83     1058.15     34.09 o 
  25   1   0     2140.74     2351.52     48.81 o 
  27   1   0     3520.23     3304.70     63.56 o 
  29   1   0      641.19      632.87     24.59 o 
  31   1   0      988.53      898.08     30.64 o 
  33   1   0     8486.40     8260.83    136.07 o 
  35   1   0      137.93      108.13     15.62 o 
  37   1   0       34.03       24.84     12.87 o 
  39   1   0     2330.60     2188.45     56.02 o 
  41   1   0     1240.84     1234.69     41.75 o 
  43   1   0       60.46       50.66     19.98 o 
  45   1   0       99.46       93.45     23.08 o 
  47   1   0       22.07        4.81     21.83 o 
  49   1   0      141.87      104.66     46.56 o 
  51   1   0      777.68      819.10     66.59 o 
  53   1   0       28.11       35.96     28.66 o 
  55   1   0      122.95      159.83     76.97 o 
  57   1   0       20.23       13.15     31.55 o 
  59   1   0      314.69      211.96     70.75 o 
   0   2   0    18750.12    20070.22    395.04 o 
   2   2   0     2325.58     2435.19     43.53 o 
   4   2   0     5294.28     5410.20     75.16 o 
   6   2   0    21576.05    22369.17    310.53 o 
   8   2   0      355.45      318.60     15.25 o 
  12   2   0        1.45       -0.58      4.51 o 
  14   2   0     1242.55     1350.62     30.31 o 
  16   2   0      212.05      182.77     12.44 o 
  18   2   0     1277.41     1544.86     35.83 o 
  20   2   0        7.08       25.99     10.70 o 
  22   2   0      300.68      403.92     19.09 o 
  24   2   0      150.20      176.13     17.91 o 
  26   2   0        0.76       -6.81      6.81 o 
  28   2   0       34.68       31.30     10.07 o 
  30   2   0      235.17      297.53     20.09 o 
  32   2   0     5021.43     4607.31     95.11 o 
  34   2   0        6.59       -0.14     10.72 o 
  36   2   0      822.62      905.98     34.02 o 
  38   2   0     3403.15     3479.22    105.53 o 
  40   2   0     1788.58     1750.97     60.38 o 
  42   2   0      914.31      955.74     47.68 o 
  44   2   0     1499.16     1430.31     86.84 o 
  46   2   0      820.84      796.79     49.80 o 
  48   2   0      307.95      286.58     33.77 o 
  50   2   0       92.19      120.01     30.84 o 
  52   2   0      107.19       77.52     33.41 o 
  54   2   0        3.27      -22.55     35.83 o 
  56   2   0      377.45      330.05     77.45 o 
  58   2   0       86.44       82.57     56.70 o 
   1   3   0    15863.61    15960.84    982.67 o 
   3   3   0      605.03      600.94     66.14 o 
   5   3   0     6474.08     6339.14    101.83 o 
   7   3   0    18390.31    19948.86    254.63 o 
   9   3   0     8215.54     8882.33    122.35 o 
  11   3   0    27429.61    27504.50    385.72 o 
  13   3   0        0.60        3.98      4.30 o 
  15   3   0     6688.12     6877.73     99.88 o 
  17   3   0     1128.95      955.06     25.52 o 
  19   3   0     2612.54     3270.34     65.55 o 
  21   3   0      859.32      716.18     57.52 o 
  23   3   0      184.47      154.03     25.33 o 
  25   3   0     7282.99     7304.32    137.54 o 
  27   3   0       38.25       39.31     18.41 o 
  29   3   0      139.05      172.82     20.56 o 
  31   3   0      101.29      112.35     15.09 o 
  33   3   0       64.21       26.88     16.13 o 
  35   3   0     1279.56     1122.19     72.83 o 
  37   3   0      113.25      104.01     20.61 o 
  39   3   0       45.15       23.21     17.54 o 
  41   3   0      185.35      145.31     27.63 o 
  43   3   0     1181.25     1251.91     57.02 o 
  45   3   0      113.45      133.43     33.97 o 
  47   3   0     3149.82     3442.45    155.63 o 
  49   3   0       68.37       73.53     32.40 o 
  51   3   0      163.27      167.21     40.26 o 
  53   3   0       34.93       16.77     29.71 o 
  55   3   0        1.20      -16.94     31.53 o 
  57   3   0       98.00       76.19     57.64 o 
   0   4   0      126.87       59.94     15.23 o 
   2   4   0     2987.56     3779.38     71.14 o 
   4   4   0      950.89      771.92     24.20 o 
   6   4   0      251.34      452.13     20.05 o 
   8   4   0     1169.52     1121.21     43.08 o 
  10   4   0      263.89      276.59     16.56 o 
  12   4   0     3270.11     3575.72     62.57 o 
  14   4   0     2990.02     3390.78     60.29 o 
  16   4   0      974.94      834.81     64.75 o 
  18   4   0       11.71        1.80      6.82 o 
  20   4   0      338.64      331.52     23.59 o 
  22   4   0      797.25      892.27     31.27 o 
  24   4   0     2490.63     2357.54     50.56 o 
  26   4   0      695.86      744.29     31.49 o 
  28   4   0        0.07       -1.97     13.70 o 
  30   4   0     1807.90     1692.66     69.92 o 
  32   4   0     4692.59     4479.32    107.94 o 
  34   4   0     8565.27     8550.93    175.33 o 
  36   4   0     1022.45     1092.62     50.60 o 
  38   4   0      944.81      994.57     71.71 o 
  40   4   0      722.99      635.73     60.60 o 
  42   4   0     1754.96     1756.92     87.60 o 
  44   4   0      713.75      714.54     83.32 o 
  46   4   0        8.27       45.01     30.22 o 
  48   4   0      733.10      694.11     66.91 o 
  50   4   0        0.84      -23.41     26.80 o 
  52   4   0     1067.90     1090.16     85.78 o 
  54   4   0       62.10       46.33     37.00 o 
   1   5   0      254.37      318.61     25.67 o 
   3   5   0      899.84      971.49     30.51 o 
   5   5   0    10728.38    10516.64    163.65 o 
   7   5   0     1358.31     1265.51     34.62 o 
   9   5   0     1138.81     1276.56     34.83 o 
  11   5   0     2028.05     2018.20     56.01 o 
  13   5   0        0.89        1.95      8.65 o 
  15   5   0      520.54      515.78     25.39 o 
  17   5   0      770.86      682.30     27.84 o 
  19   5   0      297.64      323.60     21.00 o 
  21   5   0      169.55      114.20     14.28 o 
  23   5   0     7327.40     6982.66    112.45 o 
  25   5   0      933.95     1112.79     41.50 o 
  27   5   0     1476.58     1575.04     57.08 o 
  29   5   0      640.57      664.59     71.69 o 
  31   5   0       84.36       -2.51     21.59 o 
  33   5   0      227.48      190.88     51.02 o 
  35   5   0      169.04      171.07     73.72 o 
  37   5   0        6.50       22.64     24.80 o 
  39   5   0       89.06       69.69     29.86 o 
  41   5   0        9.70       44.30     26.90 o 
  43   5   0      109.04      106.12     33.97 o 
  45   5   0      303.58      363.16     86.33 o 
  47   5   0       39.13       30.97     32.75 o 
  49   5   0     1709.35     2057.00    154.42 o 
  51   5   0      253.17      401.39     58.94 o 
   0   6   0     6561.97     5762.52    125.75 o 
   2   6   0     1120.98     1185.85     36.58 o 
   4   6   0       14.13       -3.45      9.82 o 
   6   6   0        0.87        0.22     10.54 o 
   8   6   0      946.62     1024.16     35.19 o 
  10   6   0    10217.50     9624.07    145.89 o 
  12   6   0      201.43      180.79     18.15 o 
  14   6   0       33.43       44.76     12.84 o 
  16   6   0      184.23       98.66     20.06 o 
  18   6   0      147.04       77.82     14.65 o 
  20   6   0      440.42      447.45     26.92 o 
  22   6   0       66.82       32.92     18.66 o 
  24   6   0      290.14      183.70     27.34 o 
  26   6   0       41.29        8.60     17.55 o 
  28   6   0     1042.63      926.47     72.07 o 
  30   6   0       39.66       27.69     24.06 o 
  32   6   0      179.61      215.51     41.62 o 
  34   6   0       66.88       99.92     33.30 o 
  36   6   0      227.75      387.70     52.47 o 
  38   6   0      334.32      390.74     53.20 o 
  40   6   0      200.63      253.28     47.54 o 
  42   6   0     1152.40     1269.07     93.15 o 
  44   6   0        3.59      -25.29     25.29 o 
  46   6   0      607.18      698.95    102.56 o 
  48   6   0     1395.61     1671.71    104.20 o 
   1   7   0      502.53      420.35     25.05 o 
   3   7   0      160.13      198.84     20.31 o 
   5   7   0     1501.22     1422.08     43.53 o 
   7   7   0      143.80      101.37     16.46 o 
   9   7   0        0.01       -2.23     12.21 o 
  11   7   0        0.95       17.45     12.47 o 
  13   7   0     1025.69      851.37     40.20 o 
  15   7   0     2667.53     2574.55     71.06 o 
  17   7   0     1185.32     1194.34     59.02 o 
  19   7   0      101.23      107.64     25.73 o 
  21   7   0      211.28      142.96     28.86 o 
  23   7   0     1783.94     1652.96     88.82 o 
  25   7   0       18.05       24.97     21.13 o 
  27   7   0      203.75      177.65     32.49 o 
  29   7   0      417.68      589.41     61.95 o 
  31   7   0      152.54      151.65     74.69 o 
  33   7   0        0.35       10.98     27.95 o 
  35   7   0       27.13       44.68     53.95 o 
  37   7   0      350.05      358.53     55.66 o 
  39   7   0        0.40       33.27     32.95 o 
  41   7   0      244.46      352.98     84.03 o 
  43   7   0      305.72      393.04     60.02 o 
   0   8   0      353.23      303.04     34.22 o 
   2   8   0       94.27       94.70     16.40 o 
   4   8   0      393.08      330.92     24.41 o 
   6   8   0      268.15      229.21     21.96 o 
   8   8   0     1285.17     1101.31     44.59 o 
  10   8   0      773.59      750.10     39.28 o 
  12   8   0      369.16      315.88     37.00 o 
  14   8   0      229.29      237.53     33.73 o 
  16   8   0       15.99       -1.30     19.59 o 
  18   8   0      656.60      581.68     53.48 o 
  20   8   0        5.77        1.77     24.02 o 
  22   8   0      247.77      310.33     39.69 o 
  24   8   0       71.31       67.15     26.57 o 
  26   8   0       93.40       41.58     31.24 o 
  28   8   0       68.67      109.06     39.28 o 
  30   8   0       43.10       73.26     35.83 o 
  32   8   0        8.92      -18.66     44.58 o 
  34   8   0      108.56      164.17     43.29 o 
  36   8   0        4.43       -5.59     65.66 o 
   1   9   0       66.89       32.22     20.86 o 
   3   9   0      243.05      275.48     26.68 o 
   5   9   0       43.27       23.42     17.69 o 
   7   9   0     1058.09     1069.60    107.36 o 
   9   9   0      201.51      220.14     35.10 o 
  11   9   0       73.53       64.25     26.80 o 
  13   9   0      185.58      132.93     31.65 o 
  15   9   0     1325.08     1401.26     74.15 o 
  17   9   0       72.10       88.21     30.13 o 
  19   9   0      693.93      772.34     59.89 o 
  21   9   0      454.95      616.24     54.50 o 
  23   9   0        8.75       15.21     25.10 o 
  25   9   0      193.75      217.92     47.71 o 
  27   9   0      304.44      384.74     58.51 o 
   0  10   0        3.00       -9.22     30.38 o 
   2  10   0       68.43       68.69     37.08 o 
   4  10   0      139.43       77.32     60.52 o 
   6  10   0      378.08      339.44     72.23 o 
   8  10   0       16.24       -5.00     32.30 o 
  10  10   0       44.18       55.56     70.47 o 
  12  10   0      203.09      319.36     54.69 o 
 -59   1   1       26.41       38.43     35.97 o 
 -57   1   1        0.29      -10.69     30.53 o 
 -55   1   1      679.39      710.29     85.76 o 
 -53   1   1      104.43       95.45     35.83 o 
 -51   1   1       58.13       52.14     28.92 o 
 -49   1   1      362.40      309.83     43.88 o 
 -47   1   1      315.61      244.39     30.55 o 
 -45   1   1      175.30      183.38     27.41 o 
 -43   1   1       10.19       -1.79     16.62 o 
 -41   1   1     1534.28     1515.92     80.29 o 
 -39   1   1     1276.52     1338.15     50.45 o 
 -37   1   1      224.92      235.79     20.69 o 
 -35   1   1     1016.18      940.57     33.03 o 
 -33   1   1        3.88       -9.03      9.86 o 
 -31   1   1     1399.20     1391.27     37.85 o 
 -29   1   1     1529.23     1452.54     37.66 o 
 -27   1   1     1178.50     1320.16     34.34 o 
 -25   1   1      338.30      392.00     24.46 o 
 -23   1   1       82.81       77.23      9.91 o 
 -21   1   1      786.28      667.45     21.33 o 
 -19   1   1     4553.42     4513.73    159.48 o 
 -17   1   1    11554.53    11694.67    195.07 o 
 -15   1   1     1590.30     1699.53     30.54 o 
 -13   1   1    13737.23    13401.09    189.80 o 
 -11   1   1      133.78      112.12      7.76 o 
  -9   1   1    28258.66    29452.20    402.18 o 
  -7   1   1    22084.55    23126.20    283.44 o 
  -5   1   1    78815.60    79949.18   1073.43 o 
  -3   1   1    84494.79    82064.34   1263.84 o 
  -1   1   1    33042.46    33413.38    521.30 o 
   1   1   1     2355.76     2369.43     43.69 o 
   3   1   1    63144.27    62470.23    973.96 o 
   5   1   1     1507.41     1424.77     63.35 o 
   7   1   1      703.76      737.66     18.70 o 
   9   1   1      191.09      171.71      9.07 o 
  11   1   1     1375.06     1405.78     27.92 o 
  13   1   1       36.97       70.23      7.48 o 
  15   1   1     9271.75     9458.40    159.72 o 
  17   1   1     4236.02     4365.28    131.49 o 
  19   1   1      154.12      145.54     16.12 o 
  21   1   1    17221.58    18451.68    305.43 o 
  23   1   1        1.46       -6.75      6.75 o 
  25   1   1      192.94      309.62     18.18 o 
  27   1   1       94.07      110.51     13.19 o 
  29   1   1      492.26      484.45     33.70 o 
  31   1   1      593.88      648.20     27.39 o 
  33   1   1     2353.09     2299.52     78.20 o 
  35   1   1    15103.03    14864.15    227.52 o 
  37   1   1      940.57      982.30     35.82 o 
  39   1   1      896.07      929.28     35.79 o 
  41   1   1      490.63      487.42     30.09 o 
  43   1   1      748.81      793.99     38.30 o 
  45   1   1      468.59      394.22     34.88 o 
  47   1   1       54.45       21.67     19.62 o 
  49   1   1        0.54      -18.43     18.43 o 
  51   1   1        0.76       27.05     22.25 o 
  53   1   1        0.14       23.92     29.94 o 
  55   1   1       59.84      155.47     55.63 o 
  57   1   1     1395.40     1773.33    133.80 o 
  59   1   1       16.83       58.54     53.44 o 
 -58   2   1      490.16      620.56    100.44 o 
 -56   2   1       48.48       40.64     50.86 o 
 -54   2   1       96.19       93.75     35.15 o 
 -52   2   1      317.94      378.24    129.45 o 
 -50   2   1        8.65       20.14     22.32 o 
 -48   2   1      256.04      309.80     34.91 o 
 -46   2   1       23.62       14.59     18.20 o 
 -44   2   1      803.23      753.18     58.36 o 
 -42   2   1      752.99      705.47     44.45 o 
 -40   2   1     1180.91     1166.04     54.95 o 
 -38   2   1    13430.68    12869.53    331.05 o 
 -36   2   1     9638.52     9167.32    179.66 o 
 -34   2   1     2584.17     2688.45     59.91 o 
 -32   2   1      513.31      377.98     25.60 o 
 -30   2   1      890.03     1028.48     32.15 o 
 -28   2   1      904.02      950.97     37.14 o 
 -26   2   1     3202.49     3131.32     96.37 o 
 -24   2   1     4070.65     4185.54     75.02 o 
 -22   2   1        1.16        2.42      6.50 o 
 -20   2   1     4297.97     4842.20     81.34 o 
 -18   2   1     5101.80     5555.06     90.08 o 
 -16   2   1    16363.63    17929.25    255.56 o 
 -14   2   1     1572.54     2077.98     36.89 o 
 -12   2   1     8690.65     8881.95    151.51 o 
 -10   2   1       19.26       66.11      8.33 o 
  -8   2   1        7.79       -0.17      3.62 o 
  -6   2   1    20763.28    20991.64    335.36 o 
  -4   2   1    21820.50    23071.45    367.22 o 
  -2   2   1     3827.79     3627.55     59.66 o 
   0   2   1     6972.56     7170.05    107.09 o 
   2   2   1     4535.99     4797.06     67.71 o 
   4   2   1      829.48     1052.75     22.01 o 
   6   2   1       63.31       71.18      6.68 o 
  14   2   1     4198.85     4372.47     73.14 o 
  16   2   1      304.77      468.13     30.89 o 
  18   2   1     2164.77     2197.09     44.39 o 
  20   2   1       78.99      100.77     12.89 o 
  22   2   1     5674.80     5693.18    161.11 o 
  24   2   1     3714.49     4024.06     73.30 o 
  26   2   1       13.65       15.67      8.91 o 
  28   2   1      351.55      415.54     22.41 o 
  30   2   1      182.82      138.58     21.56 o 
  32   2   1     2889.65     2504.33     56.71 o 
  34   2   1      391.48      363.17     23.78 o 
  36   2   1     1371.24     1397.13     42.50 o 
  38   2   1     2640.28     2458.73     59.81 o 
  40   2   1      373.36      352.11     32.21 o 
  42   2   1      232.95      290.44     30.51 o 
  44   2   1       86.27       93.32     26.95 o 
  46   2   1       40.30       59.40     22.61 o 
  48   2   1     1639.76     1758.58     89.23 o 
  50   2   1      165.63      215.64     40.15 o 
  52   2   1      540.73      554.55     58.32 o 
  54   2   1       27.89       27.04     39.34 o 
  56   2   1     1491.96     1686.46    132.56 o 
  58   2   1       76.56      160.62     66.04 o 
 -57   3   1      524.24      434.22     86.87 o 
 -55   3   1        0.01      -42.53     45.35 o 
 -53   3   1     1369.07     1400.60    217.59 o 
 -51   3   1        0.06        1.94     49.31 o 
 -49   3   1     2757.37     2863.46    150.99 o 
 -47   3   1       64.17       55.69     25.81 o 
 -45   3   1        3.81       -6.12     18.54 o 
 -43   3   1     1407.01     1350.99     57.42 o 
 -41   3   1     1833.79     1692.19     62.46 o 
 -39   3   1      473.09      619.91     42.01 o 
 -37   3   1     2358.58     2325.53     71.70 o 
 -35   3   1     1428.01     1294.65     67.82 o 
 -33   3   1     3152.42     2994.10     87.50 o 
 -31   3   1     7417.59     7256.65    148.28 o 
 -29   3   1     7766.69     7484.30    262.16 o 
 -27   3   1       56.24       83.81     19.69 o 
 -25   3   1      343.07      444.04     35.16 o 
 -23   3   1      351.40      316.65     19.29 o 
 -21   3   1      111.66       73.78     10.04 o 
 -19   3   1      897.85     1033.49     27.50 o 
 -17   3   1      459.48      497.23     19.42 o 
 -15   3   1     7437.15     8338.87    117.91 o 
 -13   3   1    12461.24    13774.87    182.38 o 
 -11   3   1    14247.04    15031.39    250.49 o 
  -9   3   1        0.18        0.32      5.64 o 
  -7   3   1     8200.90     8475.74    130.12 o 
  -5   3   1     7256.48     7882.60    140.77 o 
  -3   3   1     3749.55     3353.90     97.21 o 
  -1   3   1       63.53       57.72     22.79 o 
   1   3   1       77.37        6.95      6.37 o 
   3   3   1     1348.10      749.25     48.52 o 
   5   3   1     4940.75     5259.52     87.15 o 
   7   3   1     2783.33     2895.79     55.08 o 
   9   3   1     1902.00     1785.72     39.68 o 
  11   3   1    11063.56    12858.29    191.36 o 
  13   3   1     2184.37     1454.16     75.02 o 
  15   3   1    19279.61    20324.69    408.67 o 
  17   3   1      967.79      817.43     74.35 o 
  19   3   1     1939.14     2171.53     52.78 o 
  21   3   1     3201.18     2945.05     66.31 o 
  23   3   1     2163.97     2004.65     51.84 o 
  25   3   1      285.10      267.41     20.46 o 
  27   3   1      668.23      790.02     35.05 o 
  29   3   1      612.72      630.25     27.59 o 
  31   3   1     1552.00     1417.33     41.26 o 
  33   3   1     9380.91     9485.78    161.86 o 
  35   3   1      991.85      976.84     45.33 o 
  37   3   1      915.32      934.51     45.09 o 
  39   3   1      132.96      127.12     24.17 o 
  41   3   1      131.63      123.56     23.57 o 
  43   3   1     2212.91     2035.90     90.30 o 
  45   3   1      210.28      196.74     37.64 o 
  47   3   1      735.26      812.58     66.55 o 
  49   3   1      157.11      192.22     39.95 o 
  51   3   1        6.85       30.83     29.90 o 
  53   3   1      197.46      271.68     70.45 o 
  55   3   1      792.72     1012.78    119.40 o 
  57   3   1      655.30      614.99    101.58 o 
 -54   4   1      263.61      282.69     51.65 o 
 -52   4   1      712.16      731.00     71.79 o 
 -50   4   1      177.69      316.49     50.19 o 
 -48   4   1     2430.39     2809.89    118.10 o 
 -46   4   1      106.49       92.83     33.02 o 
 -44   4   1        4.57       53.39     28.26 o 
 -42   4   1      171.29      132.77     38.59 o 
 -40   4   1      561.07      565.57     49.64 o 
 -38   4   1      522.00      499.21     39.23 o 
 -36   4   1     5199.97     4975.90    150.44 o 
 -34   4   1     1200.10     1334.67     53.12 o 
 -32   4   1     1420.59     1567.43     57.16 o 
 -30   4   1     1916.07     1881.65     61.95 o 
 -28   4   1     1701.47     1804.98     59.43 o 
 -26   4   1      679.11      760.40     35.01 o 
 -24   4   1        6.26       -1.58      8.79 o 
 -22   4   1     3151.64     3352.47     62.50 o 
 -20   4   1      151.29      231.42     16.49 o 
 -18   4   1     1358.22     1317.74     60.12 o 
 -16   4   1     1339.90     1268.58     50.74 o 
 -14   4   1      232.60      150.25     18.51 o 
 -12   4   1       38.72       10.73      7.20 o 
 -10   4   1      700.84      989.21     27.78 o 
  -8   4   1     3012.01     3625.06     62.59 o 
  -6   4   1     2090.93     2171.89     48.38 o 
  -4   4   1      578.18      509.13     22.49 o 
  -2   4   1      515.66      747.64     26.27 o 
   0   4   1       26.49       19.78      9.92 o 
   2   4   1     1869.48     1980.64     40.74 o 
   4   4   1     4910.42     5149.82     91.71 o 
   6   4   1    11754.59    11741.97    160.93 o 
   8   4   1     1142.51     1253.30     31.27 o 
  10   4   1     5552.85     5385.77     84.32 o 
  12   4   1     2550.82     2672.15     50.75 o 
  14   4   1     2173.78     2154.95     44.47 o 
  16   4   1     1472.50     1639.82     37.71 o 
  18   4   1      538.92      543.02     33.15 o 
  20   4   1      133.60       91.17     36.20 o 
  24   4   1      991.41      936.82     36.26 o 
  26   4   1      247.69      232.86     24.42 o 
  28   4   1     1758.48     1856.32     49.36 o 
  30   4   1     2310.93     2428.41     71.59 o 
  32   4   1     1307.88     1247.45     49.73 o 
  34   4   1     1140.08     1010.17     67.81 o 
  36   4   1      370.65      345.95     43.91 o 
  38   4   1      845.95      975.42     71.00 o 
  40   4   1      226.35      227.31     41.30 o 
  42   4   1       78.79      129.73     34.21 o 
  44   4   1      309.53      235.67     58.40 o 
  46   4   1     2564.60     2518.27    110.06 o 
  48   4   1      969.08      969.23     76.50 o 
  50   4   1      526.87      447.60     57.90 o 
  52   4   1       90.99      113.57     43.50 o 
  54   4   1      886.17      983.20     84.75 o 
 -51   5   1      198.07      156.04     44.23 o 
 -49   5   1      428.95      416.84     65.06 o 
 -47   5   1      358.84      342.27     51.61 o 
 -45   5   1      118.70      150.28     38.95 o 
 -43   5   1      234.84      265.68     45.72 o 
 -41   5   1      594.38      618.49     63.15 o 
 -39   5   1      340.84      339.59     60.10 o 
 -37   5   1       58.05       55.17     26.50 o 
 -35   5   1      364.43      339.95     96.33 o 
 -33   5   1      168.71      173.09     46.11 o 
 -31   5   1      109.55      124.93     24.29 o 
 -29   5   1       51.75       85.78     33.71 o 
 -27   5   1      130.84       94.85     18.49 o 
 -25   5   1        4.13       -7.99     18.02 o 
 -23   5   1      453.74      441.18     33.27 o 
 -21   5   1      572.02      502.82     33.39 o 
 -19   5   1     1722.29     1777.96     43.73 o 
 -17   5   1     2248.86     2175.11     59.97 o 
 -15   5   1    10235.97     9870.65    182.44 o 
 -13   5   1     7619.72     7563.21    116.59 o 
 -11   5   1      242.68      305.32     19.67 o 
  -9   5   1     1076.55     1032.21     31.16 o 
  -7   5   1       13.22       12.80      9.14 o 
  -5   5   1      847.03      926.73     32.58 o 
  -3   5   1     1472.38     1421.57     40.96 o 
  -1   5   1      833.93      763.00     26.59 o 
   1   5   1     1847.03     1831.01     42.24 o 
   3   5   1      611.09      644.22     27.42 o 
   5   5   1      302.43      220.05     16.76 o 
   7   5   1     1354.87     1291.86     42.43 o 
   9   5   1       19.11       10.09      8.33 o 
  11   5   1      637.46      629.08     27.22 o 
  13   5   1     2684.03     2595.87     69.05 o 
  15   5   1     2245.31     2214.19     48.80 o 
  17   5   1        2.15       18.96     10.25 o 
  19   5   1     3534.02     3562.11     68.04 o 
  21   5   1      111.32      154.62     16.39 o 
  23   5   1      706.91      899.35     33.10 o 
  25   5   1      930.61      916.26     46.72 o 
  27   5   1     1049.48      884.61     65.05 o 
  29   5   1      349.77      363.32     44.49 o 
  31   5   1      996.86      965.36     69.41 o 
  33   5   1      132.19      123.62     31.93 o 
  35   5   1     1193.74     1199.54    169.12 o 
  37   5   1       26.59       57.51     28.71 o 
  39   5   1        4.76      -15.90     24.23 o 
  41   5   1       16.56       47.48     28.90 o 
  43   5   1      241.47      272.36     46.53 o 
  45   5   1      385.19      410.61     70.13 o 
  47   5   1       11.06      -26.64     27.20 o 
  49   5   1        8.88       37.88     34.20 o 
  51   5   1       22.26       22.91     51.81 o 
 -48   6   1      203.23      392.51     57.90 o 
 -46   6   1       89.31      105.60     39.56 o 
 -44   6   1      583.80      732.80     73.31 o 
 -42   6   1       13.71       54.61     32.70 o 
 -40   6   1        0.55       -5.09     24.99 o 
 -38   6   1      402.64      519.02     70.56 o 
 -36   6   1      240.67      225.37     47.10 o 
 -34   6   1      384.17      417.62     52.75 o 
 -32   6   1      192.44      186.51     63.69 o 
 -30   6   1      307.28      246.50     32.96 o 
 -28   6   1      396.40      377.22     38.99 o 
 -26   6   1      166.83      126.88     25.99 o 
 -24   6   1       65.74       54.58     16.31 o 
 -22   6   1      392.70      294.76     26.45 o 
 -20   6   1      322.84      263.02     25.08 o 
 -18   6   1      300.29      323.36     25.25 o 
 -16   6   1      663.30      712.10     38.35 o 
 -14   6   1        1.32       -9.00     10.96 o 
 -12   6   1      182.88      159.56     17.70 o 
 -10   6   1       30.28       39.35     12.52 o 
  -8   6   1      664.11      586.80     29.25 o 
  -6   6   1     1460.12     1326.62     39.03 o 
  -4   6   1      990.38     1035.77     31.16 o 
  -2   6   1      714.72      619.40     29.50 o 
   0   6   1      312.99      209.75     18.24 o 
   2   6   1      447.31      394.98     24.15 o 
   4   6   1      289.75      253.37     19.98 o 
   6   6   1     1493.50     1695.28     49.97 o 
   8   6   1     9341.47     8697.82    162.77 o 
  10   6   1     3062.56     2602.43     57.10 o 
  12   6   1      388.54      419.57     25.17 o 
  14   6   1      566.29      450.42     26.05 o 
  16   6   1     6965.96     6787.41    111.78 o 
  18   6   1       82.72       98.76     18.59 o 
  20   6   1     2809.51     2572.85     68.77 o 
  22   6   1      381.31      300.08     27.51 o 
  24   6   1      138.20      117.53     25.82 o 
  26   6   1      832.10      731.05     63.16 o 
  28   6   1        2.92        9.37     24.44 o 
  30   6   1       10.21        7.57     23.09 o 
  32   6   1     1051.10      959.91     95.27 o 
  34   6   1      614.94      643.72     63.77 o 
  36   6   1      237.27      307.05     48.09 o 
  38   6   1      170.28      181.41     41.68 o 
  40   6   1     1342.67     1543.27     89.85 o 
  42   6   1     1406.28     1704.18     96.43 o 
  44   6   1       48.76       10.90     31.61 o 
  46   6   1       10.41      -18.84     28.87 o 
  48   6   1        0.65       19.15     34.09 o 
 -43   7   1       23.65      -10.34     30.54 o 
 -41   7   1       33.41       74.29     37.55 o 
 -39   7   1        0.51       40.90     45.82 o 
 -37   7   1      102.81       51.90     39.65 o 
 -35   7   1      432.18      472.05     93.63 o 
 -33   7   1     2180.06     2617.92    118.83 o 
 -31   7   1      455.78      517.70     60.55 o 
 -29   7   1      828.84      762.96     81.90 o 
 -27   7   1       75.67      134.78     28.45 o 
 -25   7   1     1046.54      991.40     62.53 o 
 -23   7   1     1791.23     1674.71     70.46 o 
 -21   7   1      850.10      845.37     56.49 o 
 -19   7   1        3.30       -5.01     17.99 o 
 -17   7   1      615.29      663.68     39.58 o 
 -15   7   1     3335.02     3252.56     82.86 o 
 -13   7   1      194.91      165.14     19.43 o 
 -11   7   1      331.44      291.10     29.83 o 
  -9   7   1        7.17        2.57     10.86 o 
  -7   7   1      154.29      112.68     15.39 o 
  -5   7   1      703.48      731.57     32.03 o 
  -3   7   1     5613.99     5162.96     86.01 o 
  -1   7   1     8722.75     8168.39    120.53 o 
   1   7   1      945.03      990.57     37.35 o 
   3   7   1     2421.19     2174.58     54.51 o 
   5   7   1      464.87      566.90     31.40 o 
   7   7   1      241.98      171.36     19.70 o 
   9   7   1     1559.15     1362.37     42.29 o 
  11   7   1      165.35      202.77     23.99 o 
  13   7   1      528.89      422.92     37.45 o 
  15   7   1      720.67      632.98     38.97 o 
  17   7   1       18.69       24.14     16.51 o 
  19   7   1      532.84      479.83     43.09 o 
  21   7   1       15.13       -9.58     17.47 o 
  23   7   1       26.75        2.03     18.54 o 
  25   7   1      398.99      311.01     82.81 o 
  27   7   1       61.03       40.57     28.64 o 
  29   7   1        0.52       14.19     27.36 o 
  31   7   1       21.10       46.84     29.25 o 
  33   7   1       63.00       98.20     36.35 o 
  35   7   1       45.26       54.83     31.37 o 
  37   7   1       94.55       65.52     34.85 o 
  39   7   1       37.15       75.50     35.12 o 
  41   7   1      286.58      181.84     45.55 o 
  43   7   1     1149.01     1164.28     94.89 o 
 -36   8   1      157.90      123.48     52.52 o 
 -34   8   1       56.63       69.83     47.56 o 
 -32   8   1       24.88       36.52     33.47 o 
 -30   8   1     1123.74     1309.13     97.69 o 
 -28   8   1      456.94      422.84     87.53 o 
 -26   8   1       78.06       79.72     28.25 o 
 -24   8   1      994.36     1171.22     94.47 o 
 -22   8   1      127.41      151.55     30.13 o 
 -20   8   1      688.92      625.23     52.11 o 
 -18   8   1      565.17      556.94     70.97 o 
 -16   8   1       14.77        1.58     20.30 o 
 -14   8   1       78.14       57.97     22.44 o 
 -12   8   1     1171.33     1098.82     59.83 o 
 -10   8   1      174.78      222.44     32.14 o 
  -8   8   1      803.70      846.37     36.97 o 
  -6   8   1       93.73       50.73     14.52 o 
  -4   8   1      168.32      100.32     16.91 o 
  -2   8   1       88.56      109.67     16.70 o 
   0   8   1       35.45       26.55     12.77 o 
   2   8   1     1069.21      972.42     38.68 o 
   4   8   1      616.70      697.91     38.34 o 
   6   8   1      412.93      394.83     29.69 o 
   8   8   1      106.75      104.32     30.81 o 
  10   8   1     3864.09     3494.14     88.06 o 
  12   8   1      562.25      477.10     68.22 o 
  14   8   1      640.40      774.82     54.90 o 
  16   8   1      175.41      205.62     33.50 o 
  18   8   1      412.09      515.57     46.85 o 
  20   8   1     1763.37     1698.10     73.68 o 
  22   8   1      128.52      111.30     28.44 o 
  24   8   1      121.71       85.72     33.45 o 
  26   8   1       38.69       34.16     29.73 o 
  28   8   1     3087.54     3309.82    297.96 o 
  30   8   1      236.57      300.24     51.36 o 
  32   8   1      251.93      257.97     49.35 o 
  34   8   1      287.43      368.02     56.17 o 
  36   8   1      212.17      227.90     48.98 o 
 -27   9   1      388.64      447.69     51.23 o 
 -25   9   1      154.95      229.21     39.95 o 
 -23   9   1     1001.76     1067.88     71.24 o 
 -21   9   1      365.82      405.93     71.61 o 
 -19   9   1       60.95       67.92     28.14 o 
 -17   9   1       26.01       -0.39     22.75 o 
 -15   9   1       18.68       10.87     23.87 o 
 -13   9   1      761.08      902.11     63.39 o 
 -11   9   1       95.39       79.87     26.82 o 
  -9   9   1      617.24      653.03     53.29 o 
  -7   9   1       44.21        8.28     27.31 o 
  -5   9   1       96.85       88.47     34.49 o 
  -3   9   1      352.82      344.94     34.18 o 
  -1   9   1       80.29       78.60     20.23 o 
   1   9   1      336.12      386.34     31.44 o 
   3   9   1      596.07      617.77     38.91 o 
   5   9   1      314.55      332.94     32.68 o 
   7   9   1      122.69      153.54     23.38 o 
   9   9   1     2127.10     2415.73    150.34 o 
  11   9   1     2521.56     2604.53     92.93 o 
  13   9   1       61.56       39.91     25.88 o 
  15   9   1        1.44       34.70     24.05 o 
  17   9   1       14.92        4.50     22.91 o 
  19   9   1       68.05       13.93     23.27 o 
  21   9   1      167.83      185.38     45.96 o 
  23   9   1       14.06       -0.38     31.06 o 
  25   9   1      704.21      828.22     80.23 o 
  27   9   1       10.39       91.57     39.64 o 
 -12  10   1       45.53      101.86     39.71 o 
 -10  10   1      390.27      374.35     56.97 o 
  -8  10   1      343.74      427.15     60.88 o 
  -6  10   1       30.02       -5.61     31.08 o 
  -4  10   1       42.35        2.63     33.13 o 
  -2  10   1      144.59      174.07     70.24 o 
   0  10   1        0.10       -1.11     31.30 o 
   2  10   1        3.48        9.92     23.12 o 
   4  10   1      377.78      357.30     54.00 o 
   6  10   1      353.07      403.55    138.00 o 
   8  10   1     1834.26     2054.65    155.69 o 
  10  10   1        3.00       37.85     28.23 o 
  12  10   1      762.20      951.07     67.75 o 
 -58   0   2      815.19      756.75    101.74 o 
 -56   0   2      369.17      232.70     64.33 o 
 -54   0   2       14.76       21.45     39.33 o 
 -52   0   2      381.66      398.29     73.15 o 
 -50   0   2       55.20       13.14     36.14 o 
 -48   0   2        9.77       21.07     31.86 o 
 -46   0   2       23.28       41.73     37.24 o 
 -44   0   2     1674.62     1517.44    104.70 o 
 -42   0   2     1832.41     1845.23    110.76 o 
 -40   0   2      282.73      247.02     32.43 o 
 -38   0   2     1045.54      946.44     48.68 o 
 -36   0   2      710.50      869.89     61.68 o 
 -34   0   2     5696.50     5403.39    136.96 o 
 -32   0   2      108.03       97.58     29.72 o 
 -30   0   2      781.31      974.70     43.06 o 
 -28   0   2    25506.35    25907.23    519.31 o 
 -26   0   2     3112.95     3355.76    142.79 o 
 -22   0   2    17906.86    17872.36    422.38 o 
 -20   0   2      214.30      128.02     15.38 o 
 -18   0   2     1252.87      989.06     41.10 o 
 -16   0   2     5244.97     5893.18    127.93 o 
 -14   0   2    12665.74    13429.13    332.12 o 
 -12   0   2    20498.24    20569.93    401.11 o 
 -10   0   2   117204.87   117447.47   1824.03 o 
  -8   0   2    32518.74    34753.41    666.09 o 
  -2   0   2    72585.89    74894.31   1425.96 o 
   0   0   2    12434.66    13461.75    373.86 o 
   2   0   2    42652.28    44873.43   1221.50 o 
   6   0   2     1921.14     1875.95     61.20 o 
   8   0   2     3275.92     3579.96     78.44 o 
  10   0   2     4934.12     5168.85    110.37 o 
  12   0   2     3371.45     3528.34     81.57 o 
  14   0   2        2.26       -7.81      7.81 o 
  16   0   2     8996.88     4043.23    133.99 o 
  18   0   2    47328.75    25878.79    723.38 o 
  20   0   2    18667.18    20563.68    472.41 o 
  22   0   2     4344.20     4105.85    138.73 o 
  24   0   2     3463.00     3735.36     96.59 o 
  26   0   2     3494.34     3387.73     91.69 o 
  28   0   2      544.30      635.80     36.44 o 
  30   0   2      126.01      179.36     31.06 o 
  32   0   2     4713.53     4280.31    162.78 o 
  34   0   2       82.53       58.59     18.83 o 
  36   0   2       50.33       44.73     18.86 o 
  38   0   2     4035.30     3954.29    115.41 o 
  40   0   2     5629.99     5508.54    148.37 o 
  42   0   2     1327.79     1468.54     92.04 o 
  44   0   2     3204.29     2818.59     97.97 o 
  46   0   2     1175.37      993.18     61.08 o 
  48   0   2      730.93      656.92    131.90 o 
  50   0   2     2390.75     2381.31    139.49 o 
  52   0   2       42.37       64.83     44.65 o 
  54   0   2       48.44       15.13     40.91 o 
  56   0   2      154.55      206.17     61.86 o 
 -59   1   2      157.09      152.48     44.26 o 
 -57   1   2       16.05        5.65     29.81 o 
 -55   1   2       46.07       30.54     31.93 o 
 -53   1   2        0.81       39.19     31.44 o 
 -51   1   2     3349.58     3594.53    182.67 o 
 -49   1   2      107.59       94.14     30.23 o 
 -47   1   2      350.05      344.19     43.55 o 
 -45   1   2       15.27       15.69     18.08 o 
 -43   1   2      998.79      982.64     64.20 o 
 -41   1   2      247.78      195.62     25.56 o 
 -39   1   2     1044.22      963.46     43.34 o 
 -37   1   2     1134.28     1095.34     44.27 o 
 -35   1   2     2649.84     2458.51     56.03 o 
 -33   1   2     1700.90     1699.60     43.72 o 
 -31   1   2       43.05       67.07     11.97 o 
 -29   1   2       30.42       15.85      8.99 o 
 -27   1   2     1553.61     1522.28     45.57 o 
 -25   1   2       34.09       45.28      8.96 o 
 -23   1   2     1084.95     1324.51     31.93 o 
 -21   1   2     6998.49     7595.33    150.10 o 
 -19   1   2     2838.06     3330.75     66.86 o 
 -17   1   2      193.40      177.13     16.86 o 
 -15   1   2     4731.60     4900.88     76.84 o 
 -13   1   2       70.97      106.90      7.81 o 
 -11   1   2    25255.53    25620.87    352.16 o 
  -9   1   2    13899.60    14122.79    199.29 o 
  -7   1   2    39534.58    41196.21    644.23 o 
  -5   1   2    36021.99    37683.34    589.19 o 
  -3   1   2      713.92      784.87     16.06 o 
  -1   1   2    40117.34    39696.18    853.35 o 
   1   1   2      607.93      257.56     20.55 o 
   3   1   2     2422.00     2335.74     45.26 o 
   5   1   2     5778.20     5964.17    102.52 o 
   7   1   2    37968.09    40917.44    642.45 o 
   9   1   2       29.66       32.58      5.92 o 
  11   1   2     3136.58     3221.64     60.47 o 
  13   1   2    11665.36    11450.40    189.23 o 
  15   1   2      580.49      579.45     20.48 o 
  17   1   2     1461.39     1498.01     38.11 o 
  19   1   2    30180.36    29996.78    481.23 o 
  21   1   2     4290.79     4609.48     94.06 o 
  23   1   2     7835.75     8448.51    131.76 o 
  25   1   2     3673.66     3815.42     70.39 o 
  27   1   2      652.85      654.56     25.22 o 
  29   1   2     1994.47     2045.17     53.29 o 
  31   1   2     1241.65     1209.84     36.41 o 
  33   1   2     2834.11     2815.67     61.86 o 
  35   1   2        1.35       -3.40     11.61 o 
  37   1   2        0.16      -11.78     11.78 o 
  39   1   2     3895.50     3435.21     74.90 o 
  41   1   2      213.43      175.42     20.77 o 
  43   1   2        6.54      -10.10     13.69 o 
  45   1   2       75.78       65.03     18.30 o 
  47   1   2       78.17      110.23     41.40 o 
  49   1   2       62.67       33.03     21.35 o 
  51   1   2        8.51      -11.69     23.61 o 
  53   1   2       46.28       91.42     49.38 o 
  55   1   2      930.82      954.24    109.24 o 
  57   1   2      260.38      165.02     59.12 o 
  59   1   2      223.67      311.35     75.83 o 
 -58   2   2        5.05       19.81     51.04 o 
 -56   2   2       15.47       14.61     32.72 o 
 -54   2   2      743.66      763.97     73.58 o 
 -52   2   2       38.28       60.58     39.25 o 
 -50   2   2     1920.35     1990.59    138.38 o 
 -48   2   2        8.06       26.42     23.41 o 
 -46   2   2     1119.85     1164.07     55.32 o 
 -44   2   2        4.15       25.67     18.37 o 
 -42   2   2      908.09      997.06     49.32 o 
 -40   2   2        1.34        7.47     17.43 o 
 -38   2   2      569.39      474.22     44.55 o 
 -36   2   2     1781.38     1633.37     56.26 o 
 -34   2   2      520.13      443.64     32.18 o 
 -32   2   2        0.55      -10.35     10.35 o 
 -30   2   2      919.85      995.31     38.81 o 
 -28   2   2       52.63       39.37     11.03 o 
 -26   2   2      355.85      410.62     32.37 o 
 -24   2   2       35.14       32.85     10.21 o 
 -22   2   2      354.68      259.84     17.73 o 
 -20   2   2     5408.72     5918.25     95.93 o 
 -18   2   2       52.96       57.13      7.37 o 
 -16   2   2      455.76      419.57     29.95 o 
 -14   2   2    10647.91    11677.24    153.46 o 
 -12   2   2     5401.09     6489.83    114.30 o 
 -10   2   2     3876.20     3769.24     71.49 o 
  -8   2   2     6761.96     6932.52    105.06 o 
  -6   2   2       34.73       42.17      9.55 o 
  -4   2   2    23615.21    24117.60    331.82 o 
  -2   2   2     1849.86     1853.06     34.52 o 
   0   2   2    11396.84    12432.28    158.78 o 
   2   2   2     1771.88     1602.70     28.74 o 
   4   2   2     4193.36     4103.83     65.57 o 
   6   2   2      742.12      832.22     20.47 o 
   8   2   2    12032.20    12235.24    201.34 o 
  10   2   2    21921.29    22810.16    365.26 o 
  12   2   2     3700.05     4221.22     79.16 o 
  14   2   2     1717.07     1778.24     41.34 o 
  16   2   2    13314.21    14480.86    242.44 o 
  18   2   2     3334.19     3489.32     73.08 o 
  20   2   2     1127.10     1233.21     31.34 o 
  22   2   2     8263.90     8491.88    133.45 o 
  24   2   2      182.04      196.49     15.48 o 
  26   2   2     1678.18     1636.15     49.35 o 
  28   2   2     4385.48     4521.72     83.39 o 
  30   2   2     2137.46     2084.25     49.46 o 
  32   2   2       16.67       12.92     11.06 o 
  34   2   2     1604.70     1555.57     43.98 o 
  36   2   2      208.20      179.82     18.91 o 
  38   2   2      572.60      579.31     35.98 o 
  40   2   2      555.73      502.41     30.61 o 
  42   2   2      454.14      493.43     38.07 o 
  44   2   2      262.15      215.30     29.26 o 
  46   2   2       20.76       33.90     25.92 o 
  48   2   2       68.49       53.01     86.77 o 
  50   2   2      193.41      160.18     37.55 o 
  52   2   2      276.93      278.50     45.94 o 
  54   2   2      806.84      848.58     71.73 o 
  56   2   2      488.34      615.99     93.92 o 
  58   2   2        0.49      -10.55     46.37 o 
 -57   3   2       98.32       70.50     52.85 o 
 -55   3   2      287.15      366.65     81.93 o 
 -53   3   2       80.71      103.77     55.09 o 
 -51   3   2      832.58      933.49     74.24 o 
 -49   3   2       73.62       43.37     23.84 o 
 -47   3   2      176.66      127.17     27.42 o 
 -45   3   2       55.86       43.03     24.16 o 
 -43   3   2      917.73      856.39     51.65 o 
 -41   3   2      825.56      737.14     47.21 o 
 -39   3   2     6180.74     6587.92    145.69 o 
 -37   3   2     2860.07     2821.98     80.76 o 
 -35   3   2        2.98      -13.77     14.60 o 
 -33   3   2     5821.80     5579.08    123.67 o 
 -31   3   2     1334.68     1616.10     54.27 o 
 -29   3   2     1884.16     1833.44     57.53 o 
 -27   3   2     4754.14     5051.08    109.83 o 
 -25   3   2      646.38      734.75     37.97 o 
 -23   3   2     6116.86     6086.88     93.52 o 
 -21   3   2      349.17      350.48     21.67 o 
 -19   3   2        5.11        1.86      6.24 o 
 -17   3   2      915.10      804.61     23.33 o 
 -15   3   2     5262.84     5220.53     79.81 o 
 -13   3   2     3765.60     3589.74     59.22 o 
 -11   3   2      512.15      607.38     19.39 o 
  -9   3   2     1792.71     2192.20     50.17 o 
  -7   3   2      739.51      819.15     32.26 o 
  -5   3   2    11857.47    12279.65    209.70 o 
  -3   3   2     5393.77     5697.99     91.98 o 
  -1   3   2     5587.35     5991.70     96.03 o 
   1   3   2      419.32      439.61     18.98 o 
   3   3   2     1346.45     1531.12     34.95 o 
   5   3   2     3849.17     3782.56     70.95 o 
   7   3   2    12044.26    12229.33    270.76 o 
   9   3   2      333.38      400.81     16.41 o 
  11   3   2     3136.45     3543.47     57.76 o 
  13   3   2    10659.98    10600.73    250.51 o 
  15   3   2     8786.64     9581.49    167.61 o 
  17   3   2     8641.99     9354.79    197.43 o 
  19   3   2    13337.53    14108.90    210.13 o 
  21   3   2        9.05       16.72      8.73 o 
  23   3   2      424.21      407.67     24.24 o 
  25   3   2       62.89       48.05     10.86 o 
  27   3   2      109.15       97.36     27.34 o 
  29   3   2     3489.99     3583.88     72.80 o 
  31   3   2     4951.89     4778.44    111.55 o 
  33   3   2      183.72      179.31     18.85 o 
  35   3   2     1158.04     1163.34     47.86 o 
  37   3   2     1093.83     1026.62     47.06 o 
  39   3   2     1115.89      952.15     63.60 o 
  41   3   2      627.78      640.28     66.30 o 
  43   3   2       46.46        8.45     25.80 o 
  45   3   2      258.23      362.96     64.51 o 
  47   3   2     1399.69     1414.27     78.31 o 
  49   3   2      288.24      297.55     47.16 o 
  51   3   2      838.36      964.28     77.04 o 
  53   3   2      261.88      194.48     66.12 o 
  55   3   2       42.17       16.34     34.73 o 
 -54   4   2        7.56       12.11     34.69 o 
 -52   4   2      161.52      229.10     75.94 o 
 -50   4   2      115.83      180.17     40.63 o 
 -48   4   2       78.00       73.41     32.81 o 
 -46   4   2      165.91      197.00     40.58 o 
 -44   4   2       73.16       72.84     29.35 o 
 -42   4   2      131.66      143.60     34.56 o 
 -40   4   2       59.53      100.43     23.26 o 
 -38   4   2      214.33      211.31     28.55 o 
 -36   4   2       46.29       47.86     20.69 o 
 -34   4   2      337.33      466.29     37.28 o 
 -32   4   2     7936.50     7510.44    171.79 o 
 -30   4   2      316.16      397.34     28.74 o 
 -28   4   2      337.27      302.44     25.05 o 
 -26   4   2     1686.70     1834.89     51.84 o 
 -24   4   2      779.23      800.93     34.83 o 
 -22   4   2      529.82      449.08     22.16 o 
 -20   4   2        0.41        0.16      7.87 o 
 -18   4   2      211.84      135.33     13.33 o 
 -16   4   2     4815.76     4039.08    168.85 o 
 -14   4   2     1091.12     1325.42     43.63 o 
 -12   4   2      755.72      219.38     36.11 o 
 -10   4   2      903.39      957.11     31.28 o 
  -8   4   2      120.43      223.13     19.90 o 
  -6   4   2     3652.75     4253.06     77.66 o 
  -4   4   2      916.74      953.31     26.08 o 
  -2   4   2     3301.75     3402.03     58.62 o 
   0   4   2      197.53      300.97     16.68 o 
   2   4   2      459.40      536.39     24.29 o 
   4   4   2     4801.45     5626.30     98.76 o 
   6   4   2     1817.21     2220.04     44.32 o 
   8   4   2     2929.45     2939.53     53.38 o 
  10   4   2     1189.03     1476.05     34.25 o 
  12   4   2       67.45      100.90     10.95 o 
  14   4   2        3.10        2.34      6.79 o 
  16   4   2      699.29      812.00     34.57 o 
  24   4   2     1281.87     1302.99     43.10 o 
  26   4   2       44.88       48.69     12.88 o 
  28   4   2     3242.24     3450.08     73.36 o 
  30   4   2      109.71      113.14     20.90 o 
  32   4   2     5441.10     5634.14    128.25 o 
  34   4   2      110.59       92.32     28.78 o 
  36   4   2      176.84      227.85     37.56 o 
  38   4   2       24.98       34.80     25.70 o 
  40   4   2       23.06       25.84     43.69 o 
  42   4   2       36.02        9.83     27.04 o 
  44   4   2      508.64      607.15     60.76 o 
  46   4   2      437.01      255.48     44.19 o 
  48   4   2       43.73       38.07     32.75 o 
  50   4   2      143.01       93.92     36.45 o 
  52   4   2      432.88      476.16     61.73 o 
  54   4   2      136.45      166.22     83.88 o 
 -51   5   2      573.21      681.05     71.36 o 
 -49   5   2       35.74       61.08     34.57 o 
 -47   5   2      588.08      588.45     73.04 o 
 -45   5   2       15.16       17.78     50.00 o 
 -43   5   2       19.45        9.81     25.25 o 
 -41   5   2       55.74       51.28     28.12 o 
 -39   5   2      235.27      188.42     68.96 o 
 -37   5   2      394.57      335.04     46.16 o 
 -35   5   2      154.99      204.57     33.55 o 
 -33   5   2     2843.47     2621.38     80.88 o 
 -31   5   2     1490.03     1634.93     54.18 o 
 -29   5   2     1896.58     1851.28     56.93 o 
 -27   5   2     2286.32     2400.73     64.83 o 
 -25   5   2     2693.44     2413.95     63.67 o 
 -23   5   2     1784.38     1851.00     75.25 o 
 -21   5   2        1.84       -7.41     11.74 o 
 -19   5   2      925.84      984.83     35.71 o 
 -17   5   2     1175.01      988.48     73.29 o 
 -15   5   2       35.08       11.32      7.83 o 
 -13   5   2        5.95       10.02      8.25 o 
 -11   5   2     1385.08     1167.06     33.50 o 
  -9   5   2     4124.90     3750.79     68.34 o 
  -7   5   2        0.56        1.65      9.08 o 
  -5   5   2      848.57      993.39     29.78 o 
  -3   5   2     2103.40     1893.88     42.93 o 
  -1   5   2     1214.27     1028.70     30.77 o 
   1   5   2     2110.00     1869.81     42.57 o 
   3   5   2      103.94      109.92     13.07 o 
   5   5   2     1624.96     1875.05     43.28 o 
   7   5   2     1915.02     1903.28     43.55 o 
   9   5   2      154.62      193.38     22.42 o 
  11   5   2     5841.27     5422.08     89.11 o 
  13   5   2       29.85       32.46     10.17 o 
  15   5   2       34.64       15.17      9.43 o 
  17   5   2      127.88      169.91     15.83 o 
  19   5   2     4441.03     3918.55     72.37 o 
  21   5   2      494.27      587.23     39.22 o 
  23   5   2     5228.70     4640.19    176.76 o 
  25   5   2    10547.29    10470.17    206.73 o 
  27   5   2     2651.92     2782.71    145.97 o 
  29   5   2        0.18       -0.89     19.50 o 
  31   5   2      967.68      963.93     70.28 o 
  33   5   2       80.21       62.54     33.43 o 
  35   5   2      253.21      286.53     42.25 o 
  37   5   2       56.54      104.89     32.60 o 
  39   5   2     1553.14     1542.59     84.13 o 
  41   5   2      163.21      209.23     45.63 o 
  43   5   2      105.91       46.20     31.55 o 
  45   5   2     1056.86      863.51     75.31 o 
  47   5   2       56.62       91.28     36.89 o 
  49   5   2      240.22      182.69     64.09 o 
  51   5   2     1356.69     1689.46     97.74 o 
 -48   6   2      755.10      757.10    115.34 o 
 -46   6   2       25.28       48.78     35.58 o 
 -44   6   2     1488.60     1753.43     98.67 o 
 -42   6   2     2432.29     2551.51    117.55 o 
 -40   6   2       13.26       21.69     26.85 o 
 -38   6   2     2532.36     2436.74    111.63 o 
 -36   6   2       93.87       75.37     55.65 o 
 -34   6   2      490.58      533.27     58.46 o 
 -32   6   2     1638.77     1693.94     79.32 o 
 -30   6   2      401.56      406.29     41.03 o 
 -28   6   2      436.60      499.18     35.32 o 
 -26   6   2      315.59      297.64     27.87 o 
 -24   6   2      487.20      450.10     32.33 o 
 -22   6   2      453.35      470.98     33.05 o 
 -20   6   2     1499.75     1562.73     61.33 o 
 -18   6   2     8992.67     8936.60    202.90 o 
 -16   6   2     3436.17     3240.09     76.86 o 
 -14   6   2      297.19      282.59     21.71 o 
 -12   6   2     8292.89     7853.69    124.48 o 
 -10   6   2     2552.34     2534.18     51.71 o 
  -8   6   2     4139.53     4065.03     69.34 o 
  -6   6   2        0.07       -6.72      9.62 o 
  -4   6   2     1544.46     1514.41     40.97 o 
  -2   6   2     2487.09     2422.14     54.01 o 
   0   6   2       66.31       48.77     12.90 o 
   2   6   2       64.86       40.06     11.99 o 
   4   6   2     6411.27     6080.34    101.18 o 
   6   6   2     1083.95     1073.90     86.03 o 
   8   6   2     5442.22     5087.34     89.12 o 
  10   6   2     1844.88     1825.17     46.35 o 
  12   6   2     1705.23     1785.63     45.50 o 
  14   6   2       24.37       32.40     14.93 o 
  16   6   2      612.68      544.33     39.48 o 
  18   6   2     1783.81     1587.36     56.76 o 
  20   6   2      782.48      890.22     43.75 o 
  22   6   2     4435.31     4262.15    110.21 o 
  24   6   2      289.48      288.82     31.47 o 
  26   6   2      757.42      683.61     60.76 o 
  28   6   2      215.06      129.89     31.81 o 
  30   6   2     1115.21     1219.38     90.50 o 
  32   6   2      160.28      171.62     37.69 o 
  34   6   2     2173.49     2380.85    165.00 o 
  36   6   2      890.44     1066.81     83.50 o 
  38   6   2      181.41      171.17     41.57 o 
  40   6   2      244.80      330.27     67.75 o 
  42   6   2     1026.34     1163.26    133.58 o 
  44   6   2      220.13      158.01     85.85 o 
  46   6   2       93.38      119.43     40.18 o 
  48   6   2      300.58      376.38     88.57 o 
 -43   7   2      144.16      196.98     76.01 o 
 -41   7   2      150.41      169.78     44.93 o 
 -39   7   2        1.54       13.09     31.92 o 
 -37   7   2       18.78       11.05     32.35 o 
 -35   7   2       40.87       63.00     41.54 o 
 -33   7   2       68.36       92.51     36.58 o 
 -31   7   2     1031.24     1262.34     70.50 o 
 -29   7   2      132.01      136.20     48.40 o 
 -27   7   2      214.42      230.00     34.57 o 
 -25   7   2       36.98       21.17     23.54 o 
 -23   7   2        9.70       25.88     20.59 o 
 -21   7   2       93.45      119.87     21.69 o 
 -19   7   2     1152.64     1179.04     94.66 o 
 -17   7   2     1591.36     1553.09     63.16 o 
 -15   7   2      309.23      307.75     30.56 o 
 -13   7   2     1038.07     1173.16     45.77 o 
 -11   7   2       13.90       14.02     12.16 o 
  -9   7   2       36.19       68.74     13.79 o 
  -7   7   2      672.82      659.68     30.34 o 
  -5   7   2       14.17        4.27     11.15 o 
  -3   7   2      556.58      462.79     25.85 o 
  -1   7   2      606.00      479.50     29.13 o 
   1   7   2      307.72      330.56     24.78 o 
   3   7   2      334.56      283.62     23.36 o 
   5   7   2     1402.75     1309.56     53.21 o 
   7   7   2      309.41      301.56     26.98 o 
   9   7   2        1.35       -6.66     13.56 o 
  11   7   2     1734.77     1674.54     55.33 o 
  13   7   2     4392.79     4190.03     95.53 o 
  15   7   2        0.76       23.73     15.86 o 
  17   7   2      571.06      602.94     39.41 o 
  19   7   2       96.01      143.64     32.99 o 
  21   7   2      114.77      104.48     26.24 o 
  23   7   2       53.87       78.95     29.98 o 
  25   7   2      175.91      225.37     40.39 o 
  27   7   2        2.89       -6.89     21.88 o 
  29   7   2       26.80      -13.04     24.86 o 
  31   7   2      154.04      262.28     45.54 o 
  33   7   2      438.55      408.97     54.85 o 
  35   7   2       77.74       94.16     58.62 o 
  37   7   2      153.67      166.83     41.48 o 
  39   7   2       32.47       36.08     34.04 o 
  41   7   2      199.04      216.95     52.55 o 
  43   7   2      133.79      264.95     51.48 o 
 -36   8   2      256.38      420.00     80.82 o 
 -34   8   2        8.25        5.30     29.78 o 
 -32   8   2        3.96        2.12     31.04 o 
 -30   8   2        4.97        3.09     24.54 o 
 -28   8   2        4.53       17.64     24.02 o 
 -26   8   2        0.74       30.97     27.55 o 
 -24   8   2     1602.08     1826.02     79.24 o 
 -22   8   2     1564.15     1434.08     89.28 o 
 -20   8   2       90.82      119.13     29.56 o 
 -18   8   2     1186.71      993.30     62.87 o 
 -16   8   2       32.00        8.19     21.79 o 
 -14   8   2       99.85       85.05     27.41 o 
 -12   8   2       26.30       15.32     17.03 o 
 -10   8   2        0.15       -8.94     15.40 o 
  -8   8   2      144.20      171.05     21.27 o 
  -6   8   2      308.43      314.48     29.80 o 
  -4   8   2        7.64        5.33     12.31 o 
  -2   8   2      192.09      195.61     20.84 o 
   0   8   2       22.79       20.17     14.56 o 
   2   8   2       98.65      129.82     19.66 o 
   4   8   2       79.35       44.56     21.48 o 
   6   8   2        5.18       -5.18     15.62 o 
   8   8   2      355.09      307.55     32.02 o 
  10   8   2       14.35        7.64     16.53 o 
  12   8   2      223.26      268.58     29.77 o 
  14   8   2      929.02     1024.94     50.93 o 
  16   8   2      150.64      159.96     34.83 o 
  18   8   2       15.52       18.09     25.73 o 
  20   8   2     1053.53     1110.48     67.31 o 
  22   8   2       39.60       37.63     28.20 o 
  24   8   2      982.91      963.02    119.31 o 
  26   8   2        7.02       12.59     27.96 o 
  28   8   2      139.93      189.42     43.68 o 
  30   8   2       12.68       23.97     32.13 o 
  32   8   2       69.23       62.62     36.23 o 
  34   8   2        0.57       -0.47     31.03 o 
  36   8   2      724.54      913.46     86.29 o 
 -27   9   2      261.82      270.25     42.56 o 
 -25   9   2      210.96      168.82     36.87 o 
 -23   9   2       14.73        3.02     24.89 o 
 -21   9   2       22.44       34.25     26.55 o 
 -19   9   2       72.37       68.09     27.58 o 
 -17   9   2      109.20       99.90     29.18 o 
 -15   9   2      230.62      298.64     40.26 o 
 -13   9   2       44.21       37.74     24.54 o 
 -11   9   2      132.66      137.81     49.00 o 
  -9   9   2     1023.74     1235.27     89.33 o 
  -7   9   2      454.72      540.31     60.24 o 
  -5   9   2      192.79      229.62     44.58 o 
  -3   9   2      998.70     1108.94     66.31 o 
  -1   9   2      106.65       78.44     20.79 o 
   1   9   2     1117.39     1260.39     49.97 o 
   3   9   2      173.04      176.79     24.50 o 
   5   9   2      654.49      751.50     42.21 o 
   7   9   2      111.62      150.30     24.45 o 
   9   9   2     1388.39     1474.30     52.86 o 
  11   9   2      105.51      107.60     29.37 o 
  13   9   2      368.63      300.68     47.76 o 
  15   9   2        0.02       -6.96     22.05 o 
  17   9   2      797.34      846.38     61.93 o 
  19   9   2      254.86      208.96     46.13 o 
  21   9   2        1.59      -12.29     26.96 o 
  23   9   2      386.63      397.01     86.65 o 
  25   9   2      414.76      477.17     61.77 o 
  27   9   2     2121.03     2064.26    110.41 o 
 -12  10   2      224.94      253.56     71.31 o 
 -10  10   2      197.58      166.45     64.43 o 
  -8  10   2      980.36      899.36    148.23 o 
  -6  10   2      567.21      546.21    179.71 o 
  -4  10   2      635.52      787.98     77.89 o 
  -2  10   2      107.30       99.32     51.77 o 
   0  10   2       42.72       39.09     32.88 o 
   2  10   2      207.07      164.65     42.49 o 
   4  10   2        0.22       -1.26     21.76 o 
   6  10   2      807.66      937.13     64.72 o 
   8  10   2      850.43     1043.33     68.97 o 
  10  10   2     1203.64     1430.75    121.46 o 
 -59   1   3        0.00      -17.81     32.88 o 
 -57   1   3       20.83        0.58     32.39 o 
 -55   1   3      202.34      148.10     44.67 o 
 -53   1   3        9.55       14.32     28.61 o 
 -51   1   3       53.33       35.77     27.45 o 
 -49   1   3       41.24       69.29     29.12 o 
 -47   1   3     1086.03     1221.45     70.20 o 
 -45   1   3     2307.15     2240.24     92.50 o 
 -43   1   3     5290.21     5224.65    121.25 o 
 -41   1   3      112.25      163.43     24.01 o 
 -39   1   3      840.50      783.60     41.79 o 
 -37   1   3      652.24      562.04     36.05 o 
 -35   1   3       53.51       32.77     14.75 o 
 -33   1   3     2769.68     2568.49     58.10 o 
 -31   1   3     2643.91     2536.90     66.05 o 
 -29   1   3     1029.24     1179.78     40.54 o 
 -27   1   3     1826.17     1768.90     40.70 o 
 -25   1   3     7583.33     7987.28    125.26 o 
 -23   1   3       62.87       61.87      9.04 o 
 -21   1   3     2116.29     2108.88     38.00 o 
 -19   1   3     2083.13     1973.46     44.10 o 
 -17   1   3     6458.71     7118.63    123.54 o 
 -15   1   3     4189.52     4968.62     77.95 o 
 -13   1   3     6824.37     7075.10    105.18 o 
 -11   1   3    21704.67    22351.44    358.41 o 
  -9   1   3     1589.40     1924.82     42.42 o 
  -7   1   3    96034.48    98045.65   1518.75 o 
  -5   1   3      758.28      894.88     23.89 o 
  -3   1   3       26.33       23.75      6.65 o 
  -1   1   3    11975.48    12902.08    206.30 o 
   1   1   3     6069.16     6183.48    240.06 o 
   3   1   3     9871.75    10372.73    208.95 o 
   5   1   3    15049.16    15594.27    252.80 o 
   7   1   3    15198.18    16379.81    265.72 o 
   9   1   3     6504.37     6711.62    117.50 o 
  11   1   3     3904.44     4017.88     90.37 o 
  13   1   3      154.76      184.52     12.37 o 
  15   1   3     1236.04     1120.04     36.57 o 
  17   1   3     1702.77     1709.86     40.86 o 
  19   1   3      371.89      372.72     19.06 o 
  21   1   3      128.89      140.70     12.55 o 
  23   1   3     1761.10     2000.45     44.19 o 
  25   1   3      955.02     1113.08     32.04 o 
  27   1   3       12.00       18.91     20.35 o 
  29   1   3      355.15      386.82     22.38 o 
  31   1   3      130.13      139.17     16.14 o 
  33   1   3     3184.81     2876.87     81.84 o 
  35   1   3       16.57       30.93     13.25 o 
  37   1   3     4687.51     4329.24     86.83 o 
  39   1   3     1623.36     1450.02     45.87 o 
  41   1   3      957.41      834.08     37.23 o 
  43   1   3      393.11      399.56     29.33 o 
  45   1   3      599.80      586.85     35.65 o 
  47   1   3        0.61        0.82     15.61 o 
  49   1   3       98.95       43.94     29.66 o 
  51   1   3      146.37      214.82     39.49 o 
  53   1   3       24.09       16.13     28.75 o 
  55   1   3        7.24       -7.39     41.23 o 
  57   1   3      402.62      358.59     75.40 o 
 -58   2   3      227.39      173.29     48.20 o 
 -56   2   3      115.34       55.45     34.34 o 
 -54   2   3      192.59      233.40     50.08 o 
 -52   2   3      268.91      276.49     45.76 o 
 -50   2   3       23.81       54.47     32.14 o 
 -48   2   3       30.13       46.82     27.88 o 
 -46   2   3        0.22       -4.13     18.54 o 
 -44   2   3        1.65      -10.12     17.00 o 
 -42   2   3      273.01      254.49     33.42 o 
 -40   2   3      708.81      606.90     75.63 o 
 -38   2   3     2246.70     2247.99     68.52 o 
 -36   2   3     1693.69     1519.83     54.57 o 
 -34   2   3     2975.15     2940.07    105.30 o 
 -32   2   3     1774.90     1775.77     55.51 o 
 -30   2   3       88.98      106.76     21.07 o 
 -28   2   3        0.11        9.95     13.23 o 
 -26   2   3       11.14       10.44      6.02 o 
 -24   2   3     3073.05     2955.40     74.88 o 
 -22   2   3      405.46      410.04     16.58 o 
 -20   2   3     3488.01     3636.71     58.60 o 
 -18   2   3    29736.63    31970.90    398.16 o 
 -16   2   3      197.64      213.28     10.91 o 
 -14   2   3      484.75      564.23     15.89 o 
 -12   2   3       55.76      101.37      8.88 o 
 -10   2   3    10477.69    11680.56    194.18 o 
  -8   2   3     6586.21     7079.07     94.29 o 
  -6   2   3     3381.43     3626.88     52.71 o 
  -4   2   3     2535.68     2509.21     39.39 o 
  -2   2   3     3866.17     3942.60     62.71 o 
   0   2   3     6689.83     3518.97    122.50 o 
   2   2   3     4948.56     4856.12     87.00 o 
   4   2   3    43493.77    43549.59    844.51 o 
   6   2   3     9705.06     8305.18    177.21 o 
   8   2   3     4971.65     4754.15     91.14 o 
  10   2   3     9777.75    10304.60    173.34 o 
  12   2   3     5487.51     6076.55    108.96 o 
  14   2   3     9746.32     9071.65    644.44 o 
  16   2   3     2522.17     2494.82     55.76 o 
  18   2   3     5337.64     4960.13     83.09 o 
  20   2   3     1694.17     1729.30     38.94 o 
  22   2   3     9616.53    10688.91    193.42 o 
  24   2   3     5727.90     5627.90     96.21 o 
  26   2   3     2185.54     2127.85     49.39 o 
  28   2   3     4477.20     3981.38     84.06 o 
  30   2   3     1901.63     1743.95     69.77 o 
  32   2   3      113.51      108.23     15.31 o 
  34   2   3     4330.83     4069.20     81.62 o 
  36   2   3       59.55       85.15     15.81 o 
  38   2   3       63.16       29.99     14.51 o 
  40   2   3      144.86      169.57     20.65 o 
  42   2   3     1220.20     1267.67     52.47 o 
  44   2   3      282.52      243.18     61.94 o 
  46   2   3      638.96      640.40     59.05 o 
  48   2   3      200.26      230.18     65.01 o 
  50   2   3      243.49      371.04     50.26 o 
  52   2   3     1541.67     1604.86     86.07 o 
  54   2   3      144.53      168.80     41.30 o 
  56   2   3       25.52       22.98     34.37 o 
 -55   3   3        8.97       22.67     45.56 o 
 -53   3   3      720.48      916.86     77.84 o 
 -51   3   3     1256.95     1389.54     85.78 o 
 -49   3   3      190.48      282.63     35.92 o 
 -47   3   3      603.02      555.96     44.02 o 
 -45   3   3       39.49       33.00     20.38 o 
 -43   3   3     1230.72     1190.80     55.60 o 
 -41   3   3      141.83      130.45     33.49 o 
 -39   3   3      666.70      594.03     41.76 o 
 -37   3   3     1553.57     1459.93     55.89 o 
 -35   3   3     1660.46     1564.84     57.01 o 
 -33   3   3    10510.57    10117.18    196.50 o 
 -31   3   3     1727.52     1665.86     65.34 o 
 -29   3   3        1.96      -10.19     10.19 o 
 -27   3   3      285.87      362.31     24.73 o 
 -25   3   3      337.43      324.66     23.09 o 
 -23   3   3      802.95      799.01     24.18 o 
 -21   3   3     1376.52     1579.21     37.84 o 
 -19   3   3     1826.81     2205.72     42.80 o 
 -17   3   3     1151.54     1214.65     28.89 o 
 -15   3   3      324.43      213.12     13.07 o 
 -13   3   3    15084.94    16188.84    211.59 o 
 -11   3   3      205.49      165.29     13.29 o 
  -9   3   3     5549.40     5938.75     96.27 o 
  -7   3   3      304.09      328.67     16.64 o 
  -5   3   3      556.30      768.86     46.02 o 
  -3   3   3      175.84      232.46     12.85 o 
  -1   3   3    10228.57    10727.08    143.11 o 
   1   3   3    25192.20    26270.46    368.21 o 
   3   3   3    13148.35    15071.32    218.57 o 
   5   3   3     2038.11     2076.65     38.46 o 
   7   3   3     7036.44     7681.06    107.61 o 
   9   3   3    13249.21    13145.45    173.37 o 
  11   3   3       88.02      114.82     11.28 o 
  13   3   3     3755.95     4427.43     85.57 o 
  15   3   3     1851.69     2432.79     77.06 o 
  17   3   3     2329.32     2652.13     58.60 o 
  19   3   3     2448.56     2715.74     61.73 o 
  21   3   3     1981.45     1928.79     60.24 o 
  23   3   3      137.80      192.87     18.77 o 
  25   3   3      121.72       91.78     12.91 o 
  27   3   3        0.00       -4.20      9.85 o 
  29   3   3     4516.69     4392.99     84.61 o 
  31   3   3     4472.49     4305.51     84.65 o 
  33   3   3     1724.72     1596.08     55.45 o 
  35   3   3       77.87       94.60     25.51 o 
  37   3   3      315.46      300.36     33.13 o 
  39   3   3      460.42      484.06     49.85 o 
  41   3   3      638.89      543.81     54.65 o 
  43   3   3      619.48      818.62     69.47 o 
  45   3   3     3380.08     3083.53    118.85 o 
  47   3   3       67.48       66.19     29.99 o 
  49   3   3       54.94       70.80     39.62 o 
  51   3   3        7.39      -24.66     28.68 o 
  53   3   3        0.00       24.44     36.24 o 
  55   3   3      173.35      246.83     49.82 o 
 -54   4   3     1067.18     1020.72    125.59 o 
 -52   4   3      243.82      410.29     67.48 o 
 -50   4   3      646.40      841.18     73.29 o 
 -48   4   3       31.23       84.43     32.16 o 
 -46   4   3      649.52      659.72     49.93 o 
 -44   4   3       12.02       -7.30     23.07 o 
 -42   4   3      143.14      107.01     25.11 o 
 -40   4   3       78.16       63.28     21.84 o 
 -38   4   3      871.70      938.72     51.72 o 
 -36   4   3      311.37      332.53     42.09 o 
 -34   4   3     1091.99     1083.95     51.43 o 
 -32   4   3       46.05       48.02     16.77 o 
 -30   4   3     1152.11     1394.98     47.32 o 
 -28   4   3     2613.28     2291.46     60.18 o 
 -26   4   3      466.80      524.03     31.26 o 
 -24   4   3       69.60      129.51     25.36 o 
 -22   4   3     9811.22     9168.15    154.52 o 
 -20   4   3        0.11        7.77      8.87 o 
 -18   4   3      584.68      482.18     21.25 o 
 -16   4   3      120.56      135.50     12.79 o 
 -14   4   3     1114.09     1248.35     37.36 o 
 -12   4   3     1920.30     2154.50     53.25 o 
 -10   4   3       37.76       18.64     10.51 o 
  -8   4   3     1981.15     1830.70     45.66 o 
  -6   4   3     1782.21     1710.64     41.60 o 
  -4   4   3       43.23       24.54      7.44 o 
  -2   4   3      327.23      333.14     17.42 o 
   0   4   3     2506.75     2691.29     56.70 o 
   2   4   3     4579.54     5316.50     93.87 o 
   4   4   3       83.76       82.32     12.81 o 
   6   4   3       11.08       12.90      7.13 o 
   8   4   3     6958.24     7660.39    111.85 o 
  10   4   3      262.00      192.17     13.72 o 
  12   4   3       28.90       -6.29      9.72 o 
  14   4   3     1234.77     1365.48     36.21 o 
  16   4   3      455.94      380.97     22.48 o 
  18   4   3     2950.78     3202.44     72.19 o 
  20   4   3      696.04      657.43     54.55 o 
  24   4   3      358.36      323.01     27.86 o 
  26   4   3     1845.22     1743.06     58.21 o 
  28   4   3     6921.21     6485.72    140.24 o 
  30   4   3      849.64      964.19     44.47 o 
  32   4   3       14.18       17.65     16.11 o 
  34   4   3     1997.97     1914.62     65.42 o 
  36   4   3      316.84      292.01     42.20 o 
  38   4   3      668.66      708.43     78.80 o 
  40   4   3      150.70       95.07     32.87 o 
  42   4   3      203.52      175.21     37.01 o 
  44   4   3      189.65      221.40     48.11 o 
  46   4   3       31.18       41.69     31.78 o 
  48   4   3        7.14      -15.70     26.98 o 
  50   4   3       89.14       89.43     38.32 o 
  52   4   3       17.12      -30.04     34.60 o 
  54   4   3       32.13       39.93     37.85 o 
 -51   5   3      135.67       43.76     49.46 o 
 -49   5   3      101.02       76.60     36.38 o 
 -47   5   3      165.80      164.75     40.67 o 
 -45   5   3        6.64       -5.15     25.44 o 
 -43   5   3        2.68      -13.06     24.72 o 
 -41   5   3        3.10       15.26     26.45 o 
 -39   5   3        0.93      -15.46     19.17 o 
 -37   5   3        3.48       11.29     18.95 o 
 -35   5   3       12.03        2.54     17.71 o 
 -33   5   3       64.15       78.93     20.22 o 
 -31   5   3       22.39       -1.65     14.99 o 
 -29   5   3      255.07      256.80     35.84 o 
 -27   5   3      200.84      200.96     23.15 o 
 -25   5   3      881.64      840.86     40.04 o 
 -23   5   3      117.28      167.98     20.98 o 
 -21   5   3     5095.43     4770.00     97.91 o 
 -19   5   3      979.83      897.06     42.38 o 
 -17   5   3     3762.02     3760.68     69.71 o 
 -15   5   3     1215.38     1012.36     50.63 o 
 -11   5   3      369.90      411.87     32.13 o 
  -9   5   3        0.03        5.07      8.06 o 
  -7   5   3       54.25       55.42     13.06 o 
  -5   5   3      606.83      648.67     25.43 o 
  -3   5   3     1359.68     1495.90     50.77 o 
  -1   5   3     1977.22     1871.02     42.71 o 
   1   5   3     4466.81     4341.98     85.52 o 
   3   5   3     5045.58     4714.61     79.67 o 
   5   5   3     3492.55     3466.56     86.36 o 
   7   5   3      320.55      354.65     20.49 o 
   9   5   3       44.35       51.23     10.61 o 
  11   5   3      414.94      474.59     22.83 o 
  13   5   3       50.28       30.03      9.62 o 
  15   5   3       54.94       61.37     12.65 o 
  17   5   3     1572.09     1395.52     52.94 o 
  19   5   3     4217.34     4227.37    116.61 o 
  21   5   3       63.84       12.57     15.79 o 
  23   5   3     1455.27     1617.76     62.54 o 
  25   5   3     8762.88     8282.31    172.94 o 
  27   5   3     1481.76     1439.76     57.16 o 
  29   5   3     1523.49     1669.57     62.57 o 
  31   5   3       68.40      116.73     30.80 o 
  33   5   3       89.65       52.45     27.71 o 
  35   5   3       21.26       13.29     24.48 o 
  37   5   3      100.01       80.13     34.52 o 
  39   5   3     1041.10     1319.06     79.12 o 
  41   5   3      113.84       52.11     46.57 o 
  43   5   3     2391.27     2527.02    127.11 o 
  45   5   3       14.97       12.85     30.93 o 
  47   5   3       12.38       43.33     32.66 o 
  49   5   3      454.39      450.04     61.93 o 
  51   5   3      214.49      260.48     52.54 o 
 -48   6   3      362.32      539.99     97.48 o 
 -46   6   3       50.14       91.36     37.17 o 
 -44   6   3      903.71      898.63     79.15 o 
 -42   6   3      392.66      510.62     62.36 o 
 -40   6   3        3.57       37.89     29.08 o 
 -38   6   3      123.16      104.26     34.43 o 
 -36   6   3        9.04      -23.70     23.70 o 
 -34   6   3      239.64      285.24     36.79 o 
 -32   6   3       96.37       76.47     26.48 o 
 -30   6   3       53.02       50.22     18.75 o 
 -28   6   3        8.05       16.54     16.70 o 
 -26   6   3      948.48      915.75     44.17 o 
 -24   6   3      965.15      952.69     48.15 o 
 -22   6   3      196.56      213.61     24.75 o 
 -20   6   3      765.78      837.71     41.44 o 
 -18   6   3     4381.64     3973.32     89.09 o 
 -16   6   3     2606.95     2604.75     67.62 o 
 -14   6   3     1748.75     1584.71     43.96 o 
 -12   6   3       61.60        8.23     14.35 o 
 -10   6   3     1253.15     1138.51     32.87 o 
  -8   6   3     3977.43     3614.54     69.09 o 
  -6   6   3       36.81       32.44     11.65 o 
  -4   6   3     3951.02     3725.76     70.73 o 
  -2   6   3     2867.81     2690.04     52.71 o 
   0   6   3       23.64       18.93     11.15 o 
   2   6   3      293.43      332.55     22.39 o 
   4   6   3        0.36       16.94     10.70 o 
   6   6   3       17.32       56.56     13.06 o 
   8   6   3     1500.60     1451.51     40.23 o 
  10   6   3        0.13      -11.42     11.42 o 
  12   6   3       11.39        6.39     12.71 o 
  14   6   3     1089.62     1058.44     42.31 o 
  16   6   3     1741.26     1734.93     55.28 o 
  18   6   3      960.06      825.58     49.62 o 
  20   6   3      734.98      614.89     43.13 o 
  22   6   3      273.09      234.46     28.79 o 
  24   6   3      240.52      168.62     37.10 o 
  26   6   3      116.66      121.59     24.95 o 
  28   6   3      158.27       87.07     29.25 o 
  30   6   3       37.70       -4.02     23.26 o 
  32   6   3      839.52      858.12     70.70 o 
  34   6   3      395.95      400.56     58.87 o 
  36   6   3       44.96       50.55     29.54 o 
  38   6   3      131.21      159.73     41.00 o 
  40   6   3        1.47       30.74     30.16 o 
  42   6   3     1107.10     1280.49    165.57 o 
  44   6   3       27.95       14.19     33.83 o 
  46   6   3      448.22      443.87     61.76 o 
 -43   7   3        3.56       33.33     34.61 o 
 -41   7   3       47.34       25.53     33.90 o 
 -39   7   3      612.84      575.59    172.14 o 
 -37   7   3       21.47       26.57     31.18 o 
 -35   7   3       79.41       44.81     33.78 o 
 -33   7   3      114.08      114.09     37.35 o 
 -31   7   3      355.28      348.16     41.27 o 
 -29   7   3        6.71       13.23     24.36 o 
 -27   7   3      176.01      201.83     33.60 o 
 -25   7   3     1682.20     1759.61     74.02 o 
 -23   7   3      924.31      979.27     47.98 o 
 -21   7   3      486.99      551.39     46.08 o 
 -19   7   3      162.42      208.41     31.97 o 
 -17   7   3      517.79      442.10     33.59 o 
 -15   7   3       18.34       34.55     16.22 o 
 -13   7   3      146.45      172.36     23.20 o 
 -11   7   3     1077.01     1193.72     46.41 o 
  -9   7   3     3556.50     3315.37     63.82 o 
  -7   7   3      238.83      228.60     19.40 o 
  -5   7   3      124.95      119.26     17.00 o 
  -3   7   3      769.16      785.81     33.97 o 
  -1   7   3      467.32      432.18     27.20 o 
   1   7   3     1790.41     1768.91     57.33 o 
   3   7   3     2127.26     1998.26     59.02 o 
   5   7   3      357.62      353.91     36.43 o 
   7   7   3     1304.88     1366.66     49.09 o 
   9   7   3      353.02      339.91     29.65 o 
  11   7   3       12.03       41.47     18.09 o 
  13   7   3      252.25      321.85     30.30 o 
  15   7   3     9328.73     8537.81    159.33 o 
  17   7   3      748.65      671.01     41.75 o 
  19   7   3     1251.02     1341.88     96.71 o 
  21   7   3        1.21       -1.43     18.50 o 
  23   7   3      136.12      139.37     46.63 o 
  25   7   3      261.63      222.11     46.50 o 
  27   7   3      761.50      720.63     67.14 o 
  29   7   3      247.84      223.02     76.98 o 
  31   7   3       40.04       86.74     34.53 o 
  33   7   3      145.05       89.70     33.80 o 
  35   7   3       88.15       90.29     33.93 o 
  37   7   3      577.42      670.66     70.71 o 
  39   7   3        4.90        9.72     29.79 o 
  41   7   3      235.89      213.82     46.71 o 
 -36   8   3      375.28      285.32     53.86 o 
 -34   8   3      401.23      579.34     68.94 o 
 -32   8   3       78.55      102.57     30.65 o 
 -30   8   3       88.96       38.12     26.38 o 
 -28   8   3     1912.47     2034.42     87.66 o 
 -26   8   3        0.88      -22.24     35.27 o 
 -24   8   3      477.34      602.20     55.63 o 
 -22   8   3      114.20       90.66     26.42 o 
 -20   8   3      123.53      155.41     30.44 o 
 -18   8   3      293.12      244.63     46.42 o 
 -16   8   3       83.50      101.56     22.91 o 
 -14   8   3      903.56      952.54     50.45 o 
 -12   8   3     1173.09     1129.50     50.84 o 
 -10   8   3      203.85      175.28     26.62 o 
  -8   8   3     1750.99     1761.12     76.61 o 
  -6   8   3       12.56      -14.11     14.11 o 
  -4   8   3        2.94       -2.78     13.02 o 
  -2   8   3        2.34        1.22     13.26 o 
   0   8   3      302.20      304.71     31.71 o 
   2   8   3      590.29      553.88     37.98 o 
   4   8   3     1811.77     1634.99     64.48 o 
   6   8   3       90.01       65.42     18.67 o 
   8   8   3      162.98      264.57     28.97 o 
  10   8   3       42.84       70.57     19.87 o 
  12   8   3       81.03       69.14     23.45 o 
  14   8   3        1.83       -0.98     17.05 o 
  16   8   3      186.38      151.85     25.44 o 
  18   8   3      923.23      973.05     76.15 o 
  20   8   3       21.23       68.91     31.46 o 
  22   8   3      559.40      518.40     59.90 o 
  24   8   3      676.66      568.39     62.88 o 
  26   8   3        5.95       24.40     42.31 o 
  28   8   3       45.43       57.65     33.23 o 
  30   8   3       64.61      148.31     39.31 o 
  32   8   3     1162.10     1192.34    104.43 o 
  34   8   3     2207.76     2584.15    125.10 o 
  36   8   3      874.21      952.01     87.89 o 
 -27   9   3      136.10      155.01     36.23 o 
 -25   9   3      595.20      612.61     56.45 o 
 -23   9   3     1597.27     1700.67     79.71 o 
 -21   9   3        0.50      -17.14     22.44 o 
 -19   9   3        0.07       -5.30     23.01 o 
 -17   9   3      170.25      173.07     33.63 o 
 -15   9   3       57.55       72.40     27.45 o 
 -13   9   3      308.41      337.24     52.04 o 
 -11   9   3      646.72      745.84     71.36 o 
  -9   9   3      397.07      366.36     53.84 o 
  -7   9   3       51.49       39.13     24.14 o 
  -5   9   3      368.66      283.58     37.75 o 
  -3   9   3      127.02      125.29     30.20 o 
  -1   9   3      337.40      451.87     46.10 o 
   1   9   3      116.92       71.22     20.34 o 
   3   9   3      154.22      187.05     25.16 o 
   5   9   3       32.93       51.25     19.04 o 
   7   9   3       25.27       17.96     36.98 o 
   9   9   3      174.35      234.63     31.09 o 
  11   9   3      602.67      763.92     61.59 o 
  13   9   3      424.85      415.60     44.40 o 
  15   9   3      682.36      892.79    154.74 o 
  17   9   3      235.74      237.04     46.86 o 
  19   9   3      274.79      355.79     53.89 o 
  21   9   3      599.53      670.62     69.37 o 
  23   9   3      396.67      349.81     56.12 o 
  25   9   3       30.70       33.19     52.25 o 
  27   9   3       87.47       18.37     34.74 o 
 -10  10   3       81.27       90.15     40.51 o 
  -8  10   3       17.36      -15.61     31.49 o 
  -6  10   3       30.61       58.29     36.07 o 
  -4  10   3       28.95       35.25     44.72 o 
  -2  10   3      164.41      220.84     47.97 o 
   0  10   3      181.98      149.36     45.50 o 
   2  10   3        2.04        7.86     26.91 o 
   4  10   3       17.88      -25.19     25.19 o 
   6  10   3      382.35      351.86     34.46 o 
   8  10   3      135.55      210.84     37.95 o 
  10  10   3      588.16      692.49    149.01 o 
 -58   0   4      773.46      806.27    105.26 o 
 -56   0   4      216.88      222.16     63.52 o 
 -54   0   4      243.08      332.06     69.30 o 
 -52   0   4      192.14      112.04     51.07 o 
 -50   0   4      182.97      254.57     63.08 o 
 -48   0   4      427.08      352.10     66.94 o 
 -46   0   4      129.67       40.84     34.65 o 
 -44   0   4     3046.55     3071.48    155.42 o 
 -42   0   4        0.00        7.24     27.66 o 
 -40   0   4     7750.06     7423.65    273.28 o 
 -38   0   4     8334.56     7884.69    281.87 o 
 -36   0   4     2770.00     2596.81     82.29 o 
 -34   0   4     8589.89     8566.70    197.40 o 
 -32   0   4     1618.44     1463.60     55.38 o 
 -30   0   4     5620.57     5697.08    146.70 o 
 -28   0   4     6072.66     5854.84    138.98 o 
 -24   0   4     2399.78     2411.93     68.17 o 
 -22   0   4       20.08       89.66     13.47 o 
 -20   0   4     2695.54     2762.94    104.11 o 
 -18   0   4    15680.18    15854.51    274.65 o 
 -16   0   4    16983.80    17397.42    343.25 o 
 -14   0   4       51.08      101.29     13.74 o 
 -12   0   4    23554.79    25229.91    489.67 o 
 -10   0   4   336944.72   346229.19   9350.27 o 
  -8   0   4   219162.14   224643.48   4287.79 o 
  -6   0   4       12.53      -11.45     11.64 o 
  -4   0   4      555.29      603.09     21.74 o 
  -2   0   4    69879.41    74236.05   1409.02 o 
   0   0   4   135390.39   144577.03   2760.66 o 
   2   0   4    29681.57    30680.75    588.69 o 
   4   0   4   107039.05   108386.34   2065.95 o 
   6   0   4    39714.57    42760.43    818.87 o 
   8   0   4    35770.72    35063.01    947.98 o 
  14   0   4    42538.36    46317.55   1255.08 o 
  16   0   4      766.31      865.35     41.78 o 
  18   0   4     4765.60     5146.76    120.15 o 
  20   0   4       62.01       70.06     14.54 o 
  22   0   4      365.25      387.21     28.91 o 
  24   0   4    17838.63    18379.90    377.27 o 
  26   0   4      194.69      194.90     23.12 o 
  28   0   4     8903.14     9129.34    469.14 o 
  30   0   4      521.37      462.41     38.72 o 
  32   0   4       90.68       59.26     19.47 o 
  34   0   4     4145.77     4189.80    117.61 o 
  36   0   4     4070.04     3617.05    114.13 o 
  38   0   4     5042.52     4735.00    132.56 o 
  40   0   4      398.24      425.21     41.23 o 
  42   0   4     2211.92     2182.68     84.02 o 
  44   0   4     3262.47     3205.55    108.24 o 
  46   0   4       15.80       34.85     24.75 o 
  48   0   4        1.16      -22.22     22.22 o 
  50   0   4      370.14      381.54     46.60 o 
  52   0   4      508.38      539.19     73.75 o 
 -57   1   4       31.94       35.92     34.50 o 
 -55   1   4       62.53       60.03     34.32 o 
 -53   1   4      487.93      502.97     57.83 o 
 -51   1   4       28.24       31.27     28.37 o 
 -49   1   4     2402.60     2564.84    118.96 o 
 -47   1   4      742.01      821.46     65.76 o 
 -45   1   4      149.67       75.14     28.42 o 
 -43   1   4      242.36      279.78     38.61 o 
 -41   1   4      155.86      166.08     23.95 o 
 -39   1   4        0.57      -11.83     11.83 o 
 -37   1   4     1780.96     1721.41     56.41 o 
 -35   1   4     5702.32     5789.83    123.03 o 
 -33   1   4      389.04      371.85     28.23 o 
 -31   1   4     1689.18     1625.97     50.33 o 
 -29   1   4      199.98      189.76     17.39 o 
 -27   1   4     1399.43     1522.32     43.20 o 
 -25   1   4     5022.97     4940.10     84.02 o 
 -23   1   4     3572.29     3661.29     64.42 o 
 -21   1   4      291.17      286.51     14.40 o 
 -19   1   4     3730.75     4144.92     69.18 o 
 -17   1   4    12395.22    13316.54    191.60 o 
 -15   1   4      540.52      453.31     17.89 o 
 -13   1   4      125.82      162.87     16.61 o 
 -11   1   4    15979.44    17438.68    348.49 o 
  -9   1   4    59682.53    62048.59    968.45 o 
  -7   1   4    13714.44    14851.02    296.30 o 
  -5   1   4   204562.86   211992.00   3298.87 o 
  -3   1   4    14648.45    14748.58    205.08 o 
  -1   1   4     8507.33     8694.28    124.65 o 
   1   1   4      777.98      972.81     25.98 o 
   3   1   4      515.65      403.13     30.67 o 
   5   1   4    26017.56    27240.59    530.38 o 
   7   1   4    15243.25    15605.15    845.41 o 
   9   1   4     8389.60     8755.95    165.42 o 
  11   1   4      364.84      258.90     16.19 o 
  15   1   4     3130.53     3114.77     94.95 o 
  17   1   4    12864.61    13673.16    198.81 o 
  19   1   4     1653.90     1587.65     54.73 o 
  21   1   4     3349.09     3871.43     69.68 o 
  23   1   4    15049.10    15618.16    229.43 o 
  25   1   4       45.17       41.63     13.54 o 
  27   1   4     1288.90     1406.57     38.34 o 
  29   1   4      405.81      284.34     20.30 o 
  31   1   4        2.64       -4.43     10.01 o 
  33   1   4     1451.28     1529.48     43.61 o 
  35   1   4     2858.58     2961.26     89.81 o 
  37   1   4     5529.59     5246.79    100.58 o 
  39   1   4      512.42      579.51     53.96 o 
  41   1   4      224.34      167.01     21.06 o 
  43   1   4      813.08      686.24     37.50 o 
  45   1   4     1514.47     1487.55     49.81 o 
  47   1   4     1934.73     1866.91     66.93 o 
  49   1   4       29.89        0.32     25.81 o 
  51   1   4      446.63      482.46     53.23 o 
  53   1   4       33.45       35.21     36.91 o 
  55   1   4       13.18      -31.55     31.55 o 
  57   1   4     1765.80     1903.38    141.17 o 
 -58   2   4       99.90      186.71     68.14 o 
 -56   2   4       18.33       30.09     35.32 o 
 -54   2   4      115.20      130.81     39.71 o 
 -52   2   4        1.43      -23.82     26.28 o 
 -50   2   4       27.58       61.51     31.00 o 
 -48   2   4        2.31      -22.46     22.46 o 
 -46   2   4      726.83      786.39     64.14 o 
 -44   2   4      363.30      367.74     35.10 o 
 -42   2   4      109.30      161.54     24.63 o 
 -40   2   4     1352.10     1272.53     53.94 o 
 -38   2   4      411.82      385.33     34.00 o 
 -36   2   4      295.76      258.31     26.57 o 
 -34   2   4      125.87      147.65     20.83 o 
 -32   2   4      220.42      172.86     21.59 o 
 -30   2   4     1277.65     1198.69     88.10 o 
 -28   2   4        0.40       -0.48      7.62 o 
 -26   2   4       99.94       66.26     32.20 o 
 -24   2   4       29.86       46.31      7.58 o 
 -22   2   4      650.00      855.79     27.13 o 
 -20   2   4     3305.44     3219.59     64.09 o 
 -18   2   4      284.18      239.16     16.97 o 
 -16   2   4        9.43       24.29      8.57 o 
 -14   2   4     2379.99     2742.89     62.35 o 
 -12   2   4       39.41       66.51     11.12 o 
 -10   2   4     5165.62     4841.42     87.78 o 
  -8   2   4      339.28      465.61     14.78 o 
  -6   2   4     4335.71     4684.73     74.57 o 
  -4   2   4      107.96       90.64      8.18 o 
  -2   2   4     6176.95     6569.70     99.84 o 
   2   2   4     9938.87    10415.11    208.66 o 
   4   2   4     2118.22     2157.83     60.65 o 
   6   2   4       51.07       45.28     11.65 o 
   8   2   4      765.42      702.29     32.21 o 
  10   2   4     4362.89     4884.76     95.12 o 
  12   2   4       58.94       23.38      8.80 o 
  14   2   4        0.49        1.01      5.22 o 
  16   2   4       17.27       30.04     11.94 o 
  18   2   4     3267.43     3533.45     72.23 o 
  20   2   4    11597.04    11812.64    177.64 o 
  22   2   4      537.63      581.78     31.48 o 
  24   2   4     8343.29     8603.46    137.35 o 
  26   2   4     2313.84     2337.57     67.31 o 
  28   2   4       75.81       72.81     12.38 o 
  30   2   4       16.98       -6.22      9.80 o 
  32   2   4      100.65       81.90     14.44 o 
  34   2   4      602.53      639.63     31.11 o 
  36   2   4     2956.58     2936.10     67.25 o 
  38   2   4     4671.06     4618.57    110.10 o 
  40   2   4     4939.53     4651.58    112.45 o 
  42   2   4      351.50      320.12     39.26 o 
  44   2   4      645.41      614.82     43.37 o 
  46   2   4     1080.70     1081.93    148.97 o 
  48   2   4       33.81       10.06     27.33 o 
  50   2   4      265.69      293.61     45.29 o 
  52   2   4       64.25       35.16     31.12 o 
  54   2   4      668.81      745.81     70.02 o 
  56   2   4       58.42        5.60     48.74 o 
 -55   3   4      658.95      687.99    144.52 o 
 -53   3   4       49.72       76.77     35.12 o 
 -51   3   4     1251.32     1262.72     82.63 o 
 -49   3   4      195.42      172.70     38.39 o 
 -47   3   4       71.81       76.25     24.19 o 
 -45   3   4       13.76       25.36     20.01 o 
 -43   3   4      743.13      775.02     51.58 o 
 -41   3   4       93.95       75.66     22.66 o 
 -39   3   4     1019.26     1051.68     48.91 o 
 -37   3   4       22.92       13.48     17.18 o 
 -35   3   4      742.97      567.27     39.25 o 
 -33   3   4     2280.83     1910.21     63.04 o 
 -31   3   4       97.42       64.23     22.08 o 
 -29   3   4     1079.87     1101.77     39.00 o 
 -27   3   4       74.93      106.57     15.54 o 
 -25   3   4     2228.21     2571.75     87.71 o 
 -23   3   4      358.67      451.35     40.40 o 
 -21   3   4      953.33     1112.40     35.93 o 
 -19   3   4     4306.35     4425.80     70.51 o 
 -17   3   4     2828.21     3024.17     64.58 o 
 -15   3   4     7969.29     8076.57    110.63 o 
 -13   3   4     1501.75     1510.47     34.09 o 
 -11   3   4      678.32      819.53     30.68 o 
  -9   3   4       57.96       61.89      7.43 o 
  -7   3   4     5659.48     5998.32     95.51 o 
  -5   3   4     4679.69     5108.74     82.42 o 
  -3   3   4      209.21      275.55     14.79 o 
  -1   3   4    17843.92    18156.52    232.11 o 
   1   3   4     4260.17     4436.36     76.08 o 
   3   3   4     1223.05     1183.94     30.05 o 
   5   3   4     4430.98     4987.82     83.04 o 
   7   3   4    26947.44    27385.98    440.38 o 
   9   3   4    17017.71    18544.29    303.77 o 
  11   3   4     1601.21     1944.85     47.86 o 
  13   3   4     1159.98     1267.68     30.45 o 
  15   3   4      846.04      970.27     26.25 o 
  17   3   4     2967.88     2735.92     53.95 o 
  19   3   4       15.77        4.39      7.16 o 
  21   3   4        6.95       21.14      8.18 o 
  23   3   4     3955.65     3766.50     81.08 o 
  25   3   4      730.81      812.41     54.95 o 
  27   3   4     4962.91     4995.67     91.99 o 
  29   3   4      743.59      724.66     38.86 o 
  31   3   4        1.47      -11.10     12.93 o 
  33   3   4      611.26      555.13     38.10 o 
  35   3   4      701.10      833.73     44.33 o 
  37   3   4      772.02      738.45     42.63 o 
  39   3   4     4520.81     4773.96    116.18 o 
  41   3   4       31.48       26.57     43.81 o 
  43   3   4      308.21      229.02     47.29 o 
  45   3   4      228.69      223.67     87.26 o 
  47   3   4      216.27      304.17     45.99 o 
  49   3   4      656.24      681.03     66.51 o 
  51   3   4        0.97      -29.10     29.10 o 
  53   3   4       57.22       97.91     40.13 o 
  55   3   4       30.03       58.78     36.79 o 
 -54   4   4       94.64      104.99     59.37 o 
 -52   4   4      806.60      732.90     70.40 o 
 -50   4   4      345.08      452.03    118.76 o 
 -48   4   4      319.50      309.23     37.16 o 
 -46   4   4        0.63       -2.24     20.48 o 
 -44   4   4      247.31      221.69     40.48 o 
 -42   4   4      463.61      401.56     38.67 o 
 -40   4   4        1.14       14.87     19.19 o 
 -38   4   4      185.85      217.15     29.97 o 
 -36   4   4      999.37     1105.62     59.10 o 
 -34   4   4     2609.51     2468.15     71.72 o 
 -32   4   4       52.06       35.37     16.05 o 
 -30   4   4      190.18      194.41     22.17 o 
 -28   4   4        1.38      -11.42     12.25 o 
 -26   4   4     1428.64     1496.12     47.11 o 
 -24   4   4        3.42      -10.42     10.42 o 
 -22   4   4     1074.00     1157.13     48.75 o 
 -20   4   4     8297.15     8512.80    145.49 o 
 -18   4   4     5395.36     5581.79    104.09 o 
 -16   4   4    17221.13    17657.14    212.28 o 
 -14   4   4     5993.56     6376.30     94.55 o 
 -12   4   4     2052.20     1966.92     39.23 o 
 -10   4   4      200.24      180.70     15.71 o 
  -8   4   4      635.97      641.29     37.39 o 
  -6   4   4     6068.35     6542.11    109.36 o 
  -4   4   4       26.33       83.57      9.86 o 
  -2   4   4      753.24      624.17     22.06 o 
   0   4   4      162.40      116.99     13.23 o 
   2   4   4       28.80       61.03      9.21 o 
   4   4   4     1578.81     2117.09     42.51 o 
   6   4   4     2693.39     2699.47     49.96 o 
   8   4   4      388.75      333.91     18.96 o 
  10   4   4      977.25     1019.37     29.84 o 
  12   4   4      829.99      957.13     28.40 o 
  14   4   4       57.81      127.29     13.42 o 
  16   4   4      298.65      348.92     20.78 o 
  18   4   4     1118.21     1129.72     36.10 o 
  20   4   4      108.18      145.58     23.56 o 
  22   4   4     2236.42     2021.16    143.87 o 
  24   4   4     2408.28     2266.80     67.98 o 
  26   4   4     1412.65     1332.61     51.07 o 
  28   4   4     4606.87     4415.94    107.15 o 
  30   4   4       46.59       34.26     19.37 o 
  32   4   4      646.41      558.21     39.84 o 
  34   4   4      526.24      569.52     41.75 o 
  36   4   4      328.03      306.03     32.80 o 
  38   4   4     1039.20      929.86     70.09 o 
  40   4   4      127.33      122.47     43.97 o 
  42   4   4     1284.08     1184.97     78.37 o 
  44   4   4      261.56      298.65     92.59 o 
  46   4   4      326.50      310.92     92.55 o 
  48   4   4      148.18      209.89     44.91 o 
  50   4   4      173.79      151.98     42.46 o 
  52   4   4      182.63      232.04     49.84 o 
 -51   5   4      133.34      206.52     45.97 o 
 -49   5   4       56.54       70.78     34.90 o 
 -47   5   4        8.44       36.38     39.70 o 
 -45   5   4      348.45      320.50     48.98 o 
 -43   5   4       73.09       71.18     31.44 o 
 -41   5   4      407.21      358.09     38.81 o 
 -39   5   4      872.87      961.82     58.53 o 
 -37   5   4       30.11       37.72     24.26 o 
 -35   5   4     2994.48     3252.67     95.77 o 
 -33   5   4      103.77       44.78     18.09 o 
 -31   5   4     2228.28     2164.19     63.61 o 
 -29   5   4     1079.55     1121.24     61.91 o 
 -27   5   4     2083.54     1786.84     83.38 o 
 -25   5   4     2132.64     1964.38     57.92 o 
 -23   5   4     2027.27     1755.95     53.68 o 
 -21   5   4      382.51      291.74     25.28 o 
 -19   5   4     1363.14     1460.39     47.11 o 
 -17   5   4     2108.95     1998.79     55.33 o 
 -15   5   4      182.10      212.11     18.84 o 
 -13   5   4     1812.33     1629.95     56.62 o 
 -11   5   4      526.48      591.40     29.03 o 
  -9   5   4        0.99        5.26      7.95 o 
  -7   5   4        0.26       -1.92      7.72 o 
  -5   5   4     3255.25     3060.75     57.87 o 
  -3   5   4     5988.86     5986.09     94.56 o 
  -1   5   4      429.98      477.06     23.47 o 
   1   5   4     2234.48     2126.10     46.02 o 
   3   5   4      194.57      107.54     15.41 o 
   5   5   4     1590.12     1421.87     36.19 o 
   7   5   4     1027.79     1088.12     31.38 o 
   9   5   4      345.36      354.90     23.42 o 
  11   5   4     3874.80     3798.16     68.24 o 
  13   5   4       55.22      103.48     19.09 o 
  15   5   4        3.58       12.91     13.53 o 
  17   5   4      194.53      235.90     26.65 o 
  19   5   4       15.55       36.02     16.15 o 
  21   5   4       27.07       84.12     19.54 o 
  23   5   4       26.34       34.77     17.27 o 
  25   5   4     1018.77      828.75     46.35 o 
  27   5   4      648.10      743.14     47.58 o 
  29   5   4      105.62       98.70     22.43 o 
  31   5   4     1052.27     1010.74     52.95 o 
  33   5   4       18.03       16.43     24.97 o 
  35   5   4      108.66       59.39     30.04 o 
  37   5   4       84.54       -0.15     27.10 o 
  39   5   4      223.17      167.37     38.76 o 
  41   5   4        5.32      -12.46     35.63 o 
  43   5   4       21.24        6.67     28.47 o 
  45   5   4       23.39       67.75     34.90 o 
  47   5   4     2229.16     2366.73    155.68 o 
  49   5   4     1333.20     1312.02    186.91 o 
  51   5   4      100.03       69.79     58.38 o 
 -46   6   4       56.48      134.06     40.77 o 
 -44   6   4      527.09      654.19     69.88 o 
 -42   6   4       10.09       55.48     33.26 o 
 -40   6   4       42.91       44.49     31.96 o 
 -38   6   4     1024.16      998.62     81.24 o 
 -36   6   4      143.86      116.79     30.99 o 
 -34   6   4        1.22        9.43     17.84 o 
 -32   6   4      519.55      360.59     32.96 o 
 -30   6   4       13.53       -9.29     16.01 o 
 -28   6   4     1246.14     1211.67     50.09 o 
 -26   6   4      645.45      689.32     41.38 o 
 -24   6   4      860.92      752.06     42.27 o 
 -22   6   4      340.49      276.66     26.79 o 
 -20   6   4       63.17       57.07     17.40 o 
 -18   6   4      123.03       82.00     18.13 o 
 -16   6   4      771.43      656.73     37.61 o 
 -14   6   4     4026.56     3864.60     86.77 o 
 -12   6   4      420.86      364.33     24.38 o 
 -10   6   4    11076.32    10474.52    174.38 o 
  -8   6   4      266.84      257.69     20.22 o 
  -6   6   4      397.16      489.55     26.04 o 
  -4   6   4        9.30        1.50     10.16 o 
  -2   6   4      128.67      151.15     21.65 o 
   0   6   4     5183.78     4768.82     84.14 o 
   2   6   4     3247.06     3382.33     71.26 o 
   4   6   4     2485.96     2301.65     52.17 o 
   6   6   4      141.29      137.26     19.05 o 
   8   6   4       71.08       79.30     19.26 o 
  10   6   4      387.93      233.46     23.46 o 
  12   6   4       17.59       27.48     15.12 o 
  14   6   4     2714.84     3072.91     97.15 o 
  16   6   4     2241.62     2003.60     82.97 o 
  18   6   4       84.07       57.17     26.56 o 
  20   6   4      366.99      308.67     32.22 o 
  22   6   4       20.73       12.91     17.28 o 
  24   6   4     1085.16      995.04     71.11 o 
  26   6   4      576.89      487.79     41.35 o 
  28   6   4      368.74      391.03     42.54 o 
  30   6   4       75.89       52.32     27.95 o 
  32   6   4     1871.09     2161.16    101.44 o 
  34   6   4      279.82      380.93     66.03 o 
  36   6   4      173.65      229.77     88.14 o 
  38   6   4      866.65      791.34     72.67 o 
  40   6   4      114.18      132.90     39.84 o 
  42   6   4       73.66      131.26     41.98 o 
  44   6   4       83.93      122.77     44.43 o 
  46   6   4       10.46       22.10     42.91 o 
 -41   7   4      242.57      281.61     52.32 o 
 -39   7   4        0.09        8.89     30.68 o 
 -37   7   4       80.75       71.97     36.70 o 
 -35   7   4       20.25       24.19     25.91 o 
 -33   7   4      194.48      217.51     47.18 o 
 -31   7   4      595.07      775.85     57.70 o 
 -29   7   4      824.22      786.90    123.42 o 
 -27   7   4        4.76       -7.86     16.85 o 
 -25   7   4     3019.14     2931.37     80.76 o 
 -23   7   4     2897.43     3016.06     83.35 o 
 -21   7   4       57.12       27.57     17.73 o 
 -19   7   4      171.95      182.95     24.49 o 
 -17   7   4      271.98      254.13     26.82 o 
 -15   7   4      252.74      147.45     24.01 o 
 -13   7   4      828.55      773.69     47.19 o 
 -11   7   4        2.50      -13.98     13.98 o 
  -9   7   4      156.56      132.70     22.01 o 
  -7   7   4        2.96       10.24     12.08 o 
  -5   7   4        3.65       -4.19     11.81 o 
  -3   7   4        4.51       -1.89     11.74 o 
  -1   7   4      137.36      101.06     18.62 o 
   1   7   4     1401.44     1199.03     45.02 o 
   3   7   4      169.38       98.29     19.07 o 
   5   7   4     3232.11     2695.86     71.18 o 
   7   7   4     4446.73     4510.00     99.20 o 
   9   7   4        8.52        1.93     16.77 o 
  11   7   4     1169.39     1047.48     49.00 o 
  13   7   4        4.99        1.44     17.08 o 
  15   7   4      362.06      442.80     63.53 o 
  17   7   4       52.20       28.59     24.51 o 
  19   7   4      281.60      236.55     30.97 o 
  21   7   4      169.75      212.37     30.74 o 
  23   7   4     1020.87     1117.39    133.34 o 
  25   7   4        0.12      -24.62     24.62 o 
  27   7   4      428.95      446.10     96.05 o 
  29   7   4      479.51      475.35     57.32 o 
  31   7   4      343.96      385.29     68.40 o 
  33   7   4      100.71       48.50     45.18 o 
  35   7   4        8.61        2.31     27.21 o 
  37   7   4      335.31      502.39    122.47 o 
  39   7   4      194.24      141.18     41.30 o 
  41   7   4       19.37       -6.23     32.60 o 
 -36   8   4       17.59        6.09     49.09 o 
 -34   8   4       80.01      108.19     33.14 o 
 -32   8   4        2.98       10.62     29.72 o 
 -30   8   4       82.69       62.08     27.23 o 
 -28   8   4       16.81       33.59     24.84 o 
 -26   8   4        0.15      -15.54     21.78 o 
 -24   8   4      496.15      496.24     47.70 o 
 -22   8   4       51.96       69.76     26.11 o 
 -20   8   4        3.52       -3.38     16.77 o 
 -18   8   4      837.62      848.70     49.65 o 
 -16   8   4      359.32      355.57     33.07 o 
 -14   8   4      329.45      253.52     29.69 o 
 -12   8   4       62.70       51.58     22.37 o 
 -10   8   4      132.27      158.68     24.53 o 
  -8   8   4      297.23      279.15     33.93 o 
  -6   8   4       34.18       12.72     20.68 o 
  -4   8   4        8.67        1.27     22.81 o 
  -2   8   4      336.86      287.38     41.52 o 
   0   8   4      416.33      407.73     43.94 o 
   2   8   4       36.97       27.56     16.82 o 
   4   8   4       56.17       45.78     18.34 o 
   6   8   4        5.89        5.38     15.83 o 
   8   8   4      117.14      151.24     24.17 o 
  10   8   4       22.56       -2.55     16.11 o 
  12   8   4      836.26      725.50     52.92 o 
  14   8   4     1174.89     1185.37     85.98 o 
  16   8   4       81.73       60.81     24.71 o 
  18   8   4     1480.31     1385.89     68.38 o 
  20   8   4      440.40      539.67     59.87 o 
  22   8   4     2223.33     2485.69    296.71 o 
  24   8   4        0.01       -4.71     26.71 o 
  26   8   4      185.22      245.69     49.30 o 
  28   8   4      118.43      119.43     37.59 o 
  30   8   4      832.48      992.00     97.13 o 
  32   8   4      107.54       87.40     38.11 o 
  34   8   4       20.43        1.09     34.27 o 
 -27   9   4      630.46      927.06     85.09 o 
 -25   9   4      248.62      317.97     45.35 o 
 -23   9   4      194.84      228.26     38.22 o 
 -21   9   4      151.25      120.57     31.93 o 
 -19   9   4       38.17       37.43     26.80 o 
 -17   9   4       94.61       61.54     33.51 o 
 -15   9   4      519.10      444.13     58.86 o 
 -13   9   4      377.16      316.75     69.98 o 
 -11   9   4      129.09      144.86     50.24 o 
  -9   9   4      218.55      217.17     34.41 o 
  -7   9   4       45.35       18.78     23.76 o 
  -5   9   4      171.18      127.50     30.85 o 
  -3   9   4      551.44      456.95     46.61 o 
  -1   9   4      298.27      247.31     68.13 o 
   1   9   4      135.39      185.01     34.59 o 
   3   9   4      253.49      287.39     31.53 o 
   5   9   4      263.68      266.35     32.47 o 
   7   9   4      167.20      240.07     30.03 o 
   9   9   4        3.61       25.93     22.74 o 
  11   9   4        8.02        3.13     23.52 o 
  13   9   4       92.95      109.22     30.24 o 
  15   9   4     2365.31     2638.41    249.63 o 
  17   9   4      556.74      620.63    117.49 o 
  19   9   4      158.66      127.48     38.01 o 
  21   9   4       30.66       45.50     36.83 o 
  23   9   4      130.84      180.01     45.86 o 
  25   9   4       70.50       67.36     38.52 o 
  -8  10   4      258.76      242.87     50.43 o 
  -6  10   4     1150.94     1237.65     96.41 o 
  -4  10   4        9.76        9.39     33.57 o 
  -2  10   4      593.58      592.32    104.99 o 
   0  10   4        0.69       -0.98     27.79 o 
   2  10   4       79.79       87.43     32.30 o 
   4  10   4       37.98       19.42     29.19 o 
   6  10   4      481.89      562.52     58.23 o 
   8  10   4      239.14      174.65     31.22 o 
 -57   1   5      214.29      212.60     47.88 o 
 -55   1   5       41.64       41.51     32.35 o 
 -53   1   5      384.47      380.49     51.52 o 
 -51   1   5     1164.57     1287.28    191.54 o 
 -49   1   5       85.05      133.38     34.62 o 
 -47   1   5     1268.59     1202.33     74.39 o 
 -45   1   5       48.66       30.95     32.18 o 
 -43   1   5      275.98      277.05     39.25 o 
 -41   1   5       47.52       47.85     23.72 o 
 -39   1   5     1511.08     1531.98     54.29 o 
 -37   1   5        1.51      -13.15     13.15 o 
 -35   1   5      695.73      616.40     45.15 o 
 -33   1   5     2327.46     2215.55     62.64 o 
 -31   1   5     1028.72      976.29     44.88 o 
 -29   1   5       38.15      101.83     18.95 o 
 -27   1   5      193.44      224.68     20.48 o 
 -25   1   5       18.65       19.12      6.09 o 
 -23   1   5      507.50      505.41     20.99 o 
 -21   1   5      351.55      380.40     15.30 o 
 -19   1   5    17395.45    18280.54    259.40 o 
 -17   1   5     8762.38     9167.96    136.33 o 
 -15   1   5     6070.62     7126.29    129.21 o 
 -13   1   5      847.51      948.80     29.55 o 
 -11   1   5       65.85        7.33     13.22 o 
  -9   1   5      363.35      516.25     16.15 o 
  -7   1   5     5077.83     5037.18    140.06 o 
  -5   1   5    27248.88    28917.46    456.47 o 
  -3   1   5     2310.27     2582.67     43.93 o 
  -1   1   5     8336.76     7974.01    116.07 o 
   1   1   5    32802.06    33068.53    450.75 o 
   3   1   5     6063.21     6472.43    131.83 o 
   5   1   5    40807.25    42236.35    814.76 o 
   7   1   5      108.32      167.88     17.03 o 
   9   1   5     1911.76     1903.94     56.15 o 
  11   1   5     6016.74     5797.72    292.19 o 
  13   1   5    17511.15    18496.26    597.28 o 
  15   1   5        2.97        3.24      4.96 o 
  17   1   5      596.31      527.52     19.91 o 
  19   1   5     3538.54     3780.16     67.86 o 
  21   1   5      155.75      127.78     12.61 o 
  23   1   5      237.97      246.55     17.19 o 
  25   1   5      754.40      890.85     29.55 o 
  27   1   5      951.60      877.61     30.36 o 
  29   1   5     3410.00     3291.18     67.83 o 
  31   1   5      325.05      301.66     22.14 o 
  33   1   5     6501.61     6351.34    113.62 o 
  35   1   5     1725.29     1688.06     47.90 o 
  37   1   5       17.00        7.70     12.98 o 
  39   1   5      209.48      195.26     21.40 o 
  41   1   5     1092.93     1145.51     42.18 o 
  43   1   5     1707.44     1765.43     69.12 o 
  45   1   5      468.42      482.10     39.28 o 
  47   1   5      391.40      431.34     38.25 o 
  49   1   5        7.19       -1.33     20.64 o 
  51   1   5      572.54      589.73     58.52 o 
  53   1   5       17.14       42.58     31.33 o 
  55   1   5       27.63      -12.04     32.35 o 
  57   1   5      537.14      684.37     93.47 o 
 -56   2   5       44.76       20.16     34.27 o 
 -54   2   5      852.00      797.46    135.67 o 
 -52   2   5      628.29      588.03     60.82 o 
 -50   2   5      152.46      121.67     35.37 o 
 -48   2   5      430.12      414.37     50.87 o 
 -46   2   5     1753.09     1730.13     84.43 o 
 -44   2   5     1955.61     2006.29     89.00 o 
 -42   2   5     3834.81     3489.84    129.16 o 
 -40   2   5        2.32       14.61     16.62 o 
 -38   2   5     2335.12     2163.13    103.06 o 
 -36   2   5      325.76      379.47     31.19 o 
 -34   2   5      653.61      617.45     49.89 o 
 -32   2   5        1.93       10.62     13.83 o 
 -30   2   5       12.18       -1.96      9.46 o 
 -28   2   5      138.79       91.77     24.17 o 
 -26   2   5     3120.42     2958.01     99.70 o 
 -24   2   5      831.06      832.24     29.90 o 
 -22   2   5     1329.86     1678.68     42.99 o 
 -20   2   5      508.81      462.20     23.80 o 
 -18   2   5     1440.69     1701.30     61.77 o 
 -16   2   5     2318.77     2682.87     63.21 o 
 -14   2   5    59189.34    62265.29    980.84 o 
 -12   2   5     1424.09     1410.80     59.86 o 
 -10   2   5       29.08       34.61      8.43 o 
  -8   2   5     9193.38     8791.98    130.70 o 
  -6   2   5       19.04       24.21      5.95 o 
  -4   2   5        8.42       -2.45      4.37 o 
  -2   2   5      345.32      333.32     28.12 o 
   0   2   5     6774.42     7168.92    191.63 o 
   2   2   5       62.69       75.62      8.43 o 
   4   2   5     6905.88     6847.63    151.85 o 
   6   2   5     5700.51     6015.75    112.60 o 
   8   2   5      338.25      249.95     18.11 o 
  10   2   5     2411.01     2816.96     63.86 o 
  12   2   5     3061.23     3179.71     70.14 o 
  14   2   5       44.01       54.89     11.61 o 
  16   2   5     1055.58     1158.45     28.45 o 
  18   2   5      165.28      166.91     13.64 o 
  20   2   5     5204.75     5891.83    111.92 o 
  22   2   5     4958.99     4720.90     83.49 o 
  24   2   5     2980.09     3202.30     74.96 o 
  26   2   5     9622.09     9734.81    154.59 o 
  28   2   5      427.33      437.90     23.29 o 
  30   2   5     2853.08     2683.34     83.04 o 
  32   2   5     8463.95     7927.57    134.99 o 
  34   2   5     1913.75     1846.86     60.14 o 
  36   2   5       70.94       52.63     18.18 o 
  38   2   5     6426.77     6127.97    161.81 o 
  40   2   5      401.66      366.28     50.44 o 
  42   2   5      753.51      697.52     45.38 o 
  44   2   5      566.51      607.31     57.77 o 
  46   2   5      324.74      373.22     36.71 o 
  48   2   5      199.69      251.11     42.35 o 
  50   2   5       30.48       25.79     29.61 o 
  52   2   5      377.50      316.74     94.10 o 
  54   2   5      165.56      186.13     43.05 o 
  56   2   5        6.30      -24.96     32.34 o 
 -55   3   5       71.90      105.43     39.91 o 
 -53   3   5     1520.94     1663.98     91.96 o 
 -51   3   5      217.61      322.95     48.71 o 
 -49   3   5        0.75       33.13     29.90 o 
 -47   3   5     2626.42     2649.37     86.34 o 
 -45   3   5      477.80      459.80     40.64 o 
 -43   3   5     2691.81     2605.08    135.42 o 
 -41   3   5     4137.00     4258.24    109.55 o 
 -39   3   5     5809.08     5522.59    129.54 o 
 -37   3   5     1901.69     1885.54     65.15 o 
 -35   3   5        5.12       -6.57     19.06 o 
 -33   3   5      101.12       83.76     16.90 o 
 -31   3   5        8.97       18.98     13.10 o 
 -29   3   5     5282.70     5052.46     98.73 o 
 -27   3   5       52.27       51.89     13.42 o 
 -25   3   5       28.27       31.76     12.27 o 
 -23   3   5     1680.08     1762.84     47.77 o 
 -21   3   5     6405.78     6854.67    119.23 o 
 -19   3   5      421.01      617.85     27.98 o 
 -17   3   5     5878.49     6094.99    122.49 o 
 -15   3   5     7626.69     7903.29    149.51 o 
 -13   3   5     1163.06     1176.20     28.54 o 
 -11   3   5     1644.19     1932.74     40.62 o 
  -9   3   5      601.59      538.04     19.35 o 
  -7   3   5      274.66      182.30     14.61 o 
  -5   3   5      376.17      549.87     19.99 o 
  -3   3   5     2616.74     2668.85     57.88 o 
  -1   3   5      141.17      108.22     11.95 o 
   1   3   5     5778.23     6038.76     97.83 o 
   3   3   5      602.98      866.30     27.43 o 
   5   3   5     4149.01     4595.62     87.50 o 
   7   3   5       78.07      132.96     15.38 o 
   9   3   5       54.01       54.08     14.70 o 
  11   3   5        0.03       23.09      9.98 o 
  13   3   5     1726.29     1777.65     51.50 o 
  15   3   5      244.85      229.42     20.60 o 
  17   3   5     1382.44     1347.87     32.34 o 
  19   3   5      314.78      315.64     16.49 o 
  21   3   5     3600.04     3592.70    127.66 o 
  23   3   5     1047.32      927.52     47.85 o 
  25   3   5     6387.04     5940.83    154.47 o 
  27   3   5     2219.74     2167.84     64.93 o 
  29   3   5      185.35      174.10     22.76 o 
  31   3   5      444.28      469.30     34.86 o 
  33   3   5     5638.15     5151.07    187.53 o 
  35   3   5      917.84      855.03     64.56 o 
  37   3   5        0.30       10.43     16.99 o 
  39   3   5      197.58      202.74     27.54 o 
  41   3   5       86.31       94.06     22.73 o 
  43   3   5      100.46      138.19     34.38 o 
  45   3   5       10.45      -19.71     40.64 o 
  47   3   5       28.85       -7.81     27.65 o 
  49   3   5       80.97       47.31     33.08 o 
  51   3   5      670.85      852.71    123.16 o 
  53   3   5     1252.62     1324.72     93.08 o 
  55   3   5       92.52       85.58     38.55 o 
 -52   4   5      704.72      636.86    155.63 o 
 -50   4   5      633.43      639.58     51.58 o 
 -48   4   5      631.07      601.33     68.78 o 
 -46   4   5      300.26      362.82     43.56 o 
 -44   4   5      225.50      260.85     33.17 o 
 -42   4   5      728.85      630.77     47.50 o 
 -40   4   5       14.87       22.50     24.73 o 
 -38   4   5      698.01      789.29     50.33 o 
 -36   4   5     1826.96     1849.08     67.10 o 
 -34   4   5      868.67      933.11     42.68 o 
 -32   4   5        6.76      -11.86     15.51 o 
 -30   4   5     3691.39     3413.86     98.68 o 
 -28   4   5      461.20      345.15     27.10 o 
 -26   4   5      710.91      745.73     38.06 o 
 -24   4   5       97.03       81.47     15.89 o 
 -22   4   5      169.26      141.47     18.26 o 
 -20   4   5      231.59      227.67     25.06 o 
 -18   4   5       56.99      114.82     19.96 o 
 -16   4   5      195.49      239.75     16.46 o 
 -14   4   5      242.84      217.92     23.51 o 
 -12   4   5      116.41      145.56     16.12 o 
 -10   4   5       28.12        8.38      7.52 o 
  -8   4   5      916.05      771.47     22.71 o 
  -6   4   5      327.59      333.05     21.80 o 
  -4   4   5        4.97       21.70      7.22 o 
  -2   4   5      139.50      160.55     14.48 o 
   0   4   5     3529.28     3695.96     70.35 o 
   2   4   5      572.84      654.40     25.09 o 
   4   4   5      266.39      261.59     17.23 o 
   6   4   5     2399.71     2704.96     56.33 o 
   8   4   5       94.91       68.51     14.06 o 
  10   4   5     1243.36     1032.16     61.35 o 
  12   4   5      812.16      756.91     26.42 o 
  14   4   5     2368.87     2483.80    103.94 o 
  16   4   5        2.12        4.23      9.55 o 
  18   4   5      792.92      817.60     45.35 o 
  20   4   5     3589.97     3399.01     86.56 o 
  22   4   5      192.75      166.18     30.55 o 
  24   4   5      137.53      121.49     20.80 o 
  26   4   5      254.22      237.67     26.74 o 
  28   4   5     4304.42     4130.54    103.43 o 
  30   4   5        4.29        0.74     15.85 o 
  32   4   5     1113.51      873.92     48.05 o 
  34   4   5     4214.50     4115.23    108.52 o 
  36   4   5      590.50      596.29     43.55 o 
  38   4   5     1600.92     1753.56     67.42 o 
  40   4   5       19.83       47.00     28.10 o 
  42   4   5      485.66      419.86     79.10 o 
  44   4   5      294.71      405.72     52.67 o 
  46   4   5     1387.51     1555.08    186.63 o 
  48   4   5      134.89      198.59     46.22 o 
  50   4   5       95.25       52.38     37.33 o 
  52   4   5        3.01       11.58     34.45 o 
 -51   5   5     1082.83     1066.06    128.80 o 
 -49   5   5      572.26      735.93     85.20 o 
 -47   5   5       32.60       -3.77     30.62 o 
 -45   5   5        7.30        9.80     21.66 o 
 -43   5   5      193.16      205.08     33.38 o 
 -41   5   5        0.99        4.07     20.59 o 
 -39   5   5       12.13       62.03     23.85 o 
 -37   5   5       43.64       39.82     19.52 o 
 -35   5   5      125.58      131.12     23.05 o 
 -33   5   5      602.67      631.87     44.06 o 
 -31   5   5      189.80      186.32     24.37 o 
 -29   5   5     2824.89     2941.43     75.96 o 
 -27   5   5     1874.81     1845.14     68.21 o 
 -25   5   5     2084.92     1921.50     57.51 o 
 -23   5   5     2401.11     2462.80     65.63 o 
 -21   5   5     4204.52     4216.42     91.21 o 
 -19   5   5        0.19        5.37     12.99 o 
 -17   5   5      756.58      730.53     37.41 o 
 -15   5   5     3853.49     3713.32     92.19 o 
 -13   5   5      915.56      999.86     33.87 o 
 -11   5   5       29.49       30.74      9.24 o 
  -9   5   5    16276.74    15861.09    235.91 o 
  -7   5   5       26.48       31.09      9.38 o 
  -5   5   5      188.14      166.31     17.93 o 
  -3   5   5     1189.82     1139.46     31.89 o 
  -1   5   5      570.45      603.96     25.42 o 
   1   5   5      378.97      293.18     18.65 o 
   3   5   5     2498.85     2243.43    114.77 o 
   5   5   5     2022.97     2124.42     95.16 o 
   7   5   5     2169.47     2026.56     49.93 o 
   9   5   5       65.57       61.58     16.38 o 
  11   5   5       35.70       68.39     16.29 o 
  13   5   5      346.18      333.09     29.35 o 
  15   5   5      636.84      503.68     36.49 o 
  17   5   5      582.78      619.98     40.56 o 
  19   5   5     2364.14     2454.16     74.48 o 
  21   5   5     2599.66     2615.76     78.55 o 
  23   5   5      889.12     1059.13     48.97 o 
  25   5   5     4594.02     4414.68    111.63 o 
  27   5   5      256.61      288.45     31.44 o 
  29   5   5      515.49      327.56     33.36 o 
  31   5   5      186.36      115.95     24.09 o 
  33   5   5       21.33       -8.79     26.45 o 
  35   5   5     1058.46     1080.24     78.79 o 
  37   5   5       10.86        7.12     27.17 o 
  39   5   5      177.88      150.90     37.59 o 
  41   5   5      209.71      281.73     79.51 o 
  43   5   5      370.64      348.58     52.51 o 
  45   5   5      177.23      171.20     82.34 o 
  47   5   5       38.21       46.31     35.61 o 
  49   5   5        3.49       58.79     39.30 o 
 -46   6   5      259.32      273.71     52.05 o 
 -44   6   5      489.15      563.30     76.34 o 
 -42   6   5      191.24      277.59     50.01 o 
 -40   6   5       16.17       10.22     29.65 o 
 -38   6   5       94.98      110.31     23.65 o 
 -36   6   5       32.60        5.64     19.29 o 
 -34   6   5      111.08       77.67     38.00 o 
 -32   6   5      584.84      520.18     38.52 o 
 -30   6   5      348.77      313.92     30.90 o 
 -28   6   5     1129.75      985.45     48.42 o 
 -26   6   5       91.64      105.75     21.46 o 
 -24   6   5      896.18      864.83     55.60 o 
 -22   6   5     1937.08     1870.14     59.11 o 
 -20   6   5      379.99      354.41     30.00 o 
 -18   6   5        5.42        3.07     14.21 o 
 -16   6   5     1751.06     1706.58     67.24 o 
 -14   6   5     2093.92     2179.10     62.19 o 
 -12   6   5        2.65       -7.69     15.26 o 
 -10   6   5     3190.25     2873.37     67.66 o 
  -8   6   5     6670.30     6727.73    107.82 o 
  -6   6   5     6797.19     6196.99    101.56 o 
  -4   6   5       64.52       37.21     11.88 o 
  -2   6   5     2499.00     2493.22     54.45 o 
   0   6   5     1225.55     1311.42     35.31 o 
   2   6   5       55.00       70.60     15.42 o 
   4   6   5        2.62       -1.37     15.04 o 
   6   6   5     2750.74     2783.64     93.45 o 
   8   6   5     4462.28     4167.44    104.97 o 
  10   6   5       29.80       25.18     17.33 o 
  12   6   5     1590.63     1622.11     77.91 o 
  14   6   5     1015.48      914.47     60.55 o 
  16   6   5      351.74      375.79     35.56 o 
  18   6   5     8504.80     8191.05    175.94 o 
  20   6   5      102.92       43.66     19.79 o 
  22   6   5      346.79      300.62     32.97 o 
  24   6   5       36.74       -3.40     17.60 o 
  26   6   5       95.26       95.60     24.10 o 
  28   6   5       19.47       23.43     19.73 o 
  30   6   5      373.67      421.14     40.95 o 
  32   6   5       25.56       44.47     26.55 o 
  34   6   5       20.35        5.58     25.10 o 
  36   6   5      296.52      242.86     49.91 o 
  38   6   5       26.77       45.60     33.80 o 
  40   6   5      181.25      209.97     44.89 o 
  42   6   5      193.08      132.96     40.83 o 
  44   6   5      299.67      283.03     52.97 o 
  46   6   5      327.82      396.64     59.13 o 
 -41   7   5      191.28      290.68     57.48 o 
 -39   7   5      790.28      862.55    104.88 o 
 -37   7   5        0.16       33.94     25.80 o 
 -35   7   5      611.99      722.41     58.31 o 
 -33   7   5      142.10       71.18     27.80 o 
 -31   7   5       38.33       50.27     21.20 o 
 -29   7   5        1.25       10.61     19.54 o 
 -27   7   5       18.79      -16.26     16.26 o 
 -25   7   5      574.29      606.36     41.71 o 
 -23   7   5      411.25      389.86     53.23 o 
 -21   7   5       31.90       -2.44     16.28 o 
 -19   7   5      215.53      242.01     27.13 o 
 -17   7   5        1.88        0.42     14.19 o 
 -15   7   5      124.28      131.72     21.87 o 
 -13   7   5      725.08      715.29     41.16 o 
 -11   7   5     3199.94     3005.73     77.57 o 
  -9   7   5      169.86      151.77     25.75 o 
  -7   7   5     1593.01     1393.58     82.80 o 
  -5   7   5        4.48        5.54     11.94 o 
  -3   7   5     4922.46     4438.61     94.57 o 
  -1   7   5       53.89       62.97     16.70 o 
   1   7   5      530.73      420.96     31.09 o 
   3   7   5     1425.48     1395.97     51.99 o 
   5   7   5     2385.56     2245.69     64.44 o 
   7   7   5      683.31      640.24     46.09 o 
   9   7   5      764.14      771.87     49.74 o 
  11   7   5        0.15       -1.62     17.51 o 
  13   7   5      723.79      557.11     43.59 o 
  15   7   5       74.17       76.37     24.17 o 
  17   7   5      577.36      598.23     47.18 o 
  19   7   5      355.05      330.11     45.17 o 
  21   7   5      714.28      725.16     52.80 o 
  23   7   5      415.67      481.50     43.22 o 
  25   7   5      271.15      223.36     33.83 o 
  27   7   5      640.13      669.89     65.81 o 
  29   7   5        1.90       27.74     29.09 o 
  31   7   5     3337.45     3567.61    141.10 o 
  33   7   5      361.97      335.91     51.10 o 
  35   7   5      588.86      711.02     72.20 o 
  37   7   5      479.46      542.49     65.16 o 
  39   7   5     1114.29     1360.39    100.80 o 
  41   7   5       78.16       64.51     38.21 o 
 -34   8   5     1348.30     1312.92    112.28 o 
 -32   8   5      967.80     1139.55     75.37 o 
 -30   8   5       76.41       47.05     29.24 o 
 -28   8   5      542.70      479.59     49.35 o 
 -26   8   5       28.65       53.48     27.19 o 
 -24   8   5      662.27      704.69     55.94 o 
 -22   8   5      677.20      705.46     84.49 o 
 -20   8   5        1.73        2.48     17.70 o 
 -18   8   5       20.15       33.32     19.67 o 
 -16   8   5      730.84      848.38     62.60 o 
 -14   8   5       15.49       21.18     18.43 o 
 -12   8   5      477.03      497.32     44.85 o 
 -10   8   5     1062.22     1144.85     90.41 o 
  -8   8   5      858.11      759.14     53.89 o 
  -6   8   5        0.36       -7.00     23.99 o 
  -4   8   5      353.85      243.86     45.59 o 
  -2   8   5      237.70      239.48     41.40 o 
   0   8   5       16.61       56.36     18.65 o 
   2   8   5      532.00      513.38     36.75 o 
   4   8   5        4.27        7.93     15.96 o 
   6   8   5       46.50       34.41     24.33 o 
   8   8   5       39.44       71.84     23.22 o 
  10   8   5       63.01       63.60     24.28 o 
  12   8   5      190.99      177.43     30.68 o 
  14   8   5       12.56       19.74     21.59 o 
  16   8   5      139.30       79.51     34.93 o 
  18   8   5       88.50       32.60     22.83 o 
  20   8   5      428.86      473.17     46.38 o 
  22   8   5        2.70       16.65     28.97 o 
  24   8   5       74.41       54.75     35.28 o 
  26   8   5      132.85      143.15     39.30 o 
  28   8   5      133.06      243.71     47.91 o 
  30   8   5      125.30      175.07     67.01 o 
  32   8   5     1868.41     1985.24    108.61 o 
  34   8   5       72.31       99.50     38.79 o 
 -25   9   5      193.46      200.52     37.46 o 
 -23   9   5       13.17       -0.04     26.11 o 
 -21   9   5      139.45       83.35     37.07 o 
 -19   9   5      229.36      231.58     48.99 o 
 -17   9   5       16.33       20.37     32.52 o 
 -15   9   5       32.78       52.67     38.96 o 
 -13   9   5      159.86      137.16     39.53 o 
 -11   9   5       39.09       46.72     25.85 o 
  -9   9   5       65.70       35.30     25.60 o 
  -7   9   5       67.10       18.09     24.94 o 
  -5   9   5      325.99      277.80     39.13 o 
  -3   9   5     1418.73     1428.70     68.76 o 
  -1   9   5     2407.98     2533.92    112.36 o 
   1   9   5     5022.78     4983.15    234.00 o 
   3   9   5      342.80      338.39    140.72 o 
   5   9   5      520.08      583.38     49.43 o 
   7   9   5      116.51      126.41     25.32 o 
   9   9   5       74.40      110.18     29.35 o 
  11   9   5       18.18      -21.63     21.63 o 
  13   9   5      188.89      247.25     37.69 o 
  15   9   5      250.60      333.21     50.21 o 
  17   9   5     1777.87     1814.23     97.67 o 
  19   9   5      716.90      939.17     81.18 o 
  21   9   5       70.79       99.88     37.11 o 
  23   9   5     3004.78     3451.38    143.44 o 
  25   9   5     3832.14     4517.63    170.68 o 
  -4  10   5      724.06      844.84     65.01 o 
  -2  10   5      296.29      188.67     37.29 o 
   0  10   5        0.44       37.57     30.21 o 
   2  10   5      506.49      553.68     55.08 o 
   4  10   5        2.52        8.51     27.40 o 
 -58   0   6        1.47      -18.82     43.77 o 
 -56   0   6      575.83      592.19     94.15 o 
 -54   0   6       49.81       90.13     50.91 o 
 -52   0   6     4054.72     4019.79    206.21 o 
 -50   0   6     3102.71     3298.74    178.47 o 
 -48   0   6      973.64     1095.06    108.20 o 
 -46   0   6        1.70      -22.54     27.68 o 
 -44   0   6        0.05        0.99     33.93 o 
 -42   0   6      384.80      363.28     61.51 o 
 -40   0   6      600.56      595.31     72.95 o 
 -38   0   6     6080.88     5597.46    221.90 o 
 -36   0   6     5554.78     5575.96    218.06 o 
 -34   0   6        0.56        8.61     27.55 o 
 -32   0   6     9367.38     9583.83    215.10 o 
 -30   0   6       99.57       72.66     16.88 o 
 -28   0   6      469.59      277.70     41.22 o 
 -26   0   6    11244.26    10912.84    320.44 o 
 -24   0   6     7530.40     7918.70    175.36 o 
 -22   0   6     1877.51     2096.61     73.20 o 
 -20   0   6    39531.18    41290.52    799.46 o 
 -18   0   6     1172.83     1097.57     30.51 o 
 -16   0   6     1304.08     1388.96     44.04 o 
 -14   0   6     6513.63     6609.59    144.05 o 
 -12   0   6    20977.99    20684.93    409.14 o 
 -10   0   6     5307.53     5617.96    171.07 o 
  -8   0   6     5640.81     5864.50    177.82 o 
  -6   0   6    64413.29    68049.19   1298.51 o 
  -4   0   6     6669.58     8047.33    212.13 o 
  -2   0   6    19963.74    19508.88    382.96 o 
   0   0   6    11538.14    12740.34    255.44 o 
   2   0   6    52085.46    54570.96   1044.10 o 
   4   0   6    17632.96    17071.78    550.23 o 
   6   0   6    25905.36    25805.92    503.53 o 
   8   0   6     2400.10     2662.42     67.37 o 
  10   0   6     6443.48     6231.22    190.81 o 
  14   0   6     6475.52     6859.74    210.33 o 
  16   0   6    40828.16    42616.45    828.77 o 
  18   0   6    14492.26    16726.90    470.01 o 
  20   0   6      931.96      911.73     39.07 o 
  22   0   6      225.05      207.86     27.06 o 
  24   0   6     2276.24     2247.00     74.73 o 
  26   0   6     1652.32     1698.37     61.57 o 
  28   0   6     1822.35     1935.92     93.68 o 
  30   0   6     1235.96     1231.42     53.99 o 
  32   0   6      139.61      149.49     25.45 o 
  34   0   6     6050.83     5430.78    144.57 o 
  36   0   6     8249.15     7373.06    184.62 o 
  38   0   6     1884.81     2113.59     80.45 o 
  40   0   6     1742.54     1674.52     72.99 o 
  42   0   6     1134.68     1221.82     62.81 o 
  44   0   6      149.27      183.79     34.52 o 
  46   0   6       93.83       32.74     34.70 o 
  48   0   6      113.42      146.00     45.97 o 
  50   0   6      242.11      247.30     58.46 o 
  52   0   6      263.18      268.13     60.26 o 
  54   0   6      287.01      276.24     64.81 o 
 -57   1   6      264.66      194.84     54.62 o 
 -55   1   6       36.10      -11.46     28.45 o 
 -53   1   6      109.03      133.10     39.52 o 
 -51   1   6      708.12      761.16    116.52 o 
 -49   1   6       17.45        4.50     26.04 o 
 -47   1   6       30.95       20.89     34.09 o 
 -45   1   6     1481.47     1527.65     76.91 o 
 -43   1   6      206.16      206.63     48.53 o 
 -41   1   6      678.09      677.20     56.13 o 
 -39   1   6     1316.58     1171.57     62.80 o 
 -37   1   6      204.14      177.74     28.01 o 
 -35   1   6       11.97       13.73     13.51 o 
 -33   1   6      774.05      636.21     42.83 o 
 -31   1   6     7621.02     7681.64    150.37 o 
 -29   1   6       98.05      104.98     20.15 o 
 -27   1   6     1705.27     1773.14     50.11 o 
 -25   1   6     2000.35     2079.26     42.85 o 
 -23   1   6      525.30      571.48     18.13 o 
 -21   1   6      543.01      611.72     17.61 o 
 -19   1   6     2227.59     2379.58     45.11 o 
 -17   1   6     7151.30     7521.10    114.84 o 
 -15   1   6    10081.39    10376.60    220.69 o 
 -13   1   6      230.92      266.76     12.75 o 
 -11   1   6     8764.51     9113.69    154.00 o 
  -9   1   6    20342.20    21975.38    431.24 o 
  -7   1   6    21522.06    23264.05    371.63 o 
  -5   1   6      795.13     1063.50     47.03 o 
  -3   1   6    20818.14    22075.04    410.23 o 
  -1   1   6       51.31       57.29      7.32 o 
   1   1   6     6354.25     7274.65    108.27 o 
   3   1   6       77.03      124.36      8.80 o 
   5   1   6     6213.42     6559.38     98.91 o 
   7   1   6        0.02       26.61      8.73 o 
   9   1   6    40606.68    42793.35    672.31 o 
  11   1   6      332.41      381.91     15.59 o 
  13   1   6    21350.54    23074.43    323.64 o 
  15   1   6     4448.16     4373.78     74.16 o 
  17   1   6     4321.09     4682.41     91.08 o 
  19   1   6     8836.98     9103.00    140.99 o 
  21   1   6     1717.23     1701.92     40.48 o 
  23   1   6      192.52      155.11     14.92 o 
  25   1   6     2677.19     2863.84     59.89 o 
  27   1   6     2148.95     2125.43     52.25 o 
  29   1   6      206.72      169.59     17.62 o 
  31   1   6     1339.76     1404.47     45.56 o 
  33   1   6     2452.83     2625.38    115.83 o 
  35   1   6     2390.17     2027.63     74.79 o 
  37   1   6     2139.29     2122.35     67.31 o 
  39   1   6     1056.78      915.45     70.70 o 
  41   1   6        2.26       34.13     18.42 o 
  43   1   6      248.09      174.87     26.68 o 
  45   1   6      154.75      138.40     26.40 o 
  47   1   6      586.96      511.70     54.67 o 
  49   1   6      314.60      372.90     38.03 o 
  51   1   6      187.58      200.97     31.75 o 
  53   1   6        1.25       -3.64     40.34 o 
  55   1   6      339.09      485.74     81.47 o 
  57   1   6      183.05      105.04     56.25 o 
 -56   2   6       39.97        5.60     32.41 o 
 -54   2   6      356.04      393.11     90.51 o 
 -52   2   6      120.60       87.62     52.29 o 
 -50   2   6       13.49       12.83     55.57 o 
 -48   2   6      292.73      252.69     43.08 o 
 -46   2   6      142.11      123.82     37.29 o 
 -44   2   6     1605.96     1540.36     78.70 o 
 -42   2   6        0.49       15.75     23.47 o 
 -40   2   6       91.12       77.88     20.14 o 
 -38   2   6      581.40      577.30     42.83 o 
 -36   2   6      573.58      639.52     39.82 o 
 -34   2   6      243.38      237.93     28.27 o 
 -32   2   6        2.65       -8.50     10.29 o 
 -30   2   6      259.70      187.70     21.42 o 
 -28   2   6      829.65      827.38     31.58 o 
 -26   2   6      330.97      308.12     24.63 o 
 -24   2   6     2031.50     2137.19     51.55 o 
 -22   2   6        1.52        7.18      8.58 o 
 -20   2   6     1812.58     1561.71     40.77 o 
 -18   2   6     3219.76     3484.85     78.21 o 
 -16   2   6       12.86        8.87      9.48 o 
 -14   2   6      659.74      849.89     47.42 o 
 -12   2   6     1661.20     2213.75     71.32 o 
 -10   2   6     6124.02     7182.19    216.57 o 
  -8   2   6     1990.64     1923.18    103.42 o 
  -6   2   6     7658.62     9122.23    155.74 o 
  -4   2   6     2360.37     2531.02     78.54 o 
  -2   2   6      896.86     1046.19     41.82 o 
   0   2   6     2455.64     2240.81     42.35 o 
   2   2   6     1708.80     1885.78     37.05 o 
   4   2   6        7.00       -3.29      4.69 o 
   6   2   6      300.70      278.79     43.13 o 
   8   2   6     2330.55     3094.90     68.75 o 
  10   2   6    10295.45    10597.74    187.16 o 
  12   2   6      520.47      662.11     27.85 o 
  14   2   6      472.59      633.67     27.86 o 
  16   2   6     1554.43     1494.92     44.76 o 
  18   2   6       47.37       51.62      8.47 o 
  20   2   6     2087.41     2170.41     88.81 o 
  22   2   6     2525.07     2613.38     61.17 o 
  24   2   6       55.92       28.77     15.17 o 
  26   2   6      171.31      186.13     21.92 o 
  28   2   6     4515.55     4246.87     98.80 o 
  30   2   6       31.76       17.46     15.14 o 
  32   2   6        0.97       -6.78     13.70 o 
  34   2   6      969.34     1046.93     46.05 o 
  36   2   6        0.80       17.95     16.43 o 
  38   2   6        8.56        3.27     16.10 o 
  40   2   6      136.59      202.48     28.08 o 
  42   2   6       30.64       28.67     20.45 o 
  44   2   6       82.52       43.37     21.08 o 
  46   2   6       16.30        6.62     19.83 o 
  48   2   6      665.44      729.41     50.87 o 
  50   2   6     1193.35     1317.20     77.52 o 
  52   2   6        1.04      -28.55     28.55 o 
  54   2   6      715.72      864.75     78.94 o 
  56   2   6      338.59      425.97     82.14 o 
 -55   3   6       87.80      101.88     51.92 o 
 -53   3   6        7.89      -30.53     38.50 o 
 -51   3   6      138.97       88.39     36.77 o 
 -49   3   6      487.28      464.98     56.66 o 
 -47   3   6       63.60       98.33     33.07 o 
 -45   3   6       65.94       57.70     23.11 o 
 -43   3   6       30.20       90.85     23.56 o 
 -41   3   6      208.21      211.89     29.07 o 
 -39   3   6       55.88       33.37     18.47 o 
 -37   3   6     2345.66     2184.63     71.15 o 
 -35   3   6       93.53       58.16     16.74 o 
 -33   3   6       88.95       52.64     15.77 o 
 -31   3   6     4830.36     4788.72     96.70 o 
 -29   3   6       26.84       39.50     14.42 o 
 -27   3   6       22.57       12.95     12.01 o 
 -25   3   6     1432.69     1450.60     51.93 o 
 -23   3   6       24.86       25.76     11.41 o 
 -21   3   6      857.37      847.82     31.95 o 
 -19   3   6      432.89      579.85     53.21 o 
 -17   3   6      207.61      169.61     25.81 o 
 -15   3   6      377.24      403.31     31.46 o 
 -13   3   6     9565.79     9930.07    150.97 o 
 -11   3   6     7642.06     7888.09    123.36 o 
  -9   3   6     5988.28     6704.63    107.48 o 
  -7   3   6     2335.95     2381.80    135.60 o 
  -5   3   6     3124.66     2850.71    120.10 o 
  -3   3   6     6281.88     6806.09    108.67 o 
  -1   3   6     2072.09     2384.84     53.33 o 
   1   3   6      613.69      177.52     29.79 o 
   3   3   6      463.46      624.35     40.94 o 
   5   3   6     4420.50     4739.28     79.84 o 
   7   3   6     9665.46    10448.08    188.64 o 
   9   3   6      752.19      736.79     31.05 o 
  11   3   6     1932.01     2009.19    129.47 o 
  13   3   6      272.65      235.93     21.32 o 
  15   3   6      965.09     1008.60     56.41 o 
  17   3   6      706.37      664.22     33.01 o 
  19   3   6        6.61       -8.34      9.75 o 
  21   3   6     2105.47     1966.59     71.85 o 
  23   3   6      116.00      163.34     26.14 o 
  25   3   6     1578.35     1275.23    168.13 o 
  27   3   6     4150.01     4239.54    101.38 o 
  29   3   6      110.52      115.58     20.99 o 
  31   3   6       57.05       59.32     18.74 o 
  33   3   6       15.07       10.48     16.65 o 
  35   3   6      982.52      929.23     50.14 o 
  37   3   6       10.36       22.00     18.16 o 
  39   3   6       13.96        2.84     16.94 o 
  41   3   6       77.47       10.00     21.73 o 
  43   3   6      213.52      194.08     29.86 o 
  45   3   6       59.71       49.35     30.05 o 
  47   3   6      848.90      819.53     71.82 o 
  49   3   6       34.84        9.77     32.57 o 
  51   3   6        1.11      -15.95     29.10 o 
  53   3   6      455.79      440.82     61.53 o 
  55   3   6       46.36       93.68     60.54 o 
 -52   4   6      701.72      813.25     75.74 o 
 -50   4   6       48.39       27.25     33.19 o 
 -48   4   6       61.63       57.81     25.98 o 
 -46   4   6       37.68       45.05     24.69 o 
 -44   4   6     1612.11     1814.17    118.13 o 
 -42   4   6     2426.47     2445.36     82.94 o 
 -40   4   6     2043.18     1960.18    144.83 o 
 -38   4   6     1105.24     1012.67     52.83 o 
 -36   4   6       34.15       30.99     17.05 o 
 -34   4   6     1356.24     1369.84     49.58 o 
 -32   4   6      213.94      189.59     33.64 o 
 -30   4   6        3.70        8.92     13.39 o 
 -28   4   6     2597.07     2291.26     61.94 o 
 -26   4   6      468.67      556.62     33.58 o 
 -24   4   6      782.22      799.63     35.24 o 
 -22   4   6     4323.76     4222.54     87.98 o 
 -20   4   6      548.76      624.40     33.12 o 
 -18   4   6    17238.23    17446.13    305.62 o 
 -16   4   6     3086.74     3251.19     99.99 o 
 -14   4   6     6940.67     6166.39    127.91 o 
 -12   4   6      615.20      429.40     20.37 o 
 -10   4   6     1287.43     1450.17     37.28 o 
  -8   4   6      263.45      292.47     18.20 o 
  -6   4   6       55.38       53.17     10.12 o 
  -4   4   6     4107.99     3959.01     83.35 o 
  -2   4   6      334.56      375.27     31.22 o 
   0   4   6     3019.83     3584.24     62.65 o 
   2   4   6     7395.20     7394.67    121.34 o 
   4   4   6     1499.50     1815.76     42.85 o 
   6   4   6     4289.35     4330.08     78.54 o 
   8   4   6      243.10      186.85     16.77 o 
  10   4   6       67.06       96.45     22.39 o 
  12   4   6      402.05      466.01     37.36 o 
  14   4   6     2297.62     2443.25     82.25 o 
  16   4   6     4821.32     4353.28    101.88 o 
  18   4   6        1.59       13.13     16.59 o 
  20   4   6    11414.70    11372.16    346.21 o 
  22   4   6      112.69      102.35     33.03 o 
  24   4   6     1293.76     1341.34     52.05 o 
  26   4   6     4163.91     4272.01    106.37 o 
  28   4   6      291.58      275.04     29.61 o 
  30   4   6     1897.34     1700.18     61.96 o 
  32   4   6      289.05      310.29     31.81 o 
  34   4   6        5.90       28.44     18.63 o 
  36   4   6       70.76       32.07     19.19 o 
  38   4   6       41.65       31.22     22.56 o 
  40   4   6        1.65      -17.75     17.75 o 
  42   4   6        0.63       22.17     36.17 o 
  44   4   6      306.91      341.42     99.83 o 
  46   4   6        0.11      -23.47     29.20 o 
  48   4   6      107.50       92.30     38.97 o 
  50   4   6        2.48       19.91     35.27 o 
  52   4   6        7.10      -20.14     33.10 o 
 -49   5   6        2.55       -0.10     28.90 o 
 -47   5   6     2356.91     2532.74    110.47 o 
 -45   5   6      284.74      350.99     40.67 o 
 -43   5   6      667.29      692.08     67.01 o 
 -41   5   6       27.88       40.51     23.68 o 
 -39   5   6      329.03      320.36     61.13 o 
 -37   5   6      146.27      150.50     24.46 o 
 -35   5   6       53.28       35.38     21.28 o 
 -33   5   6      138.45      147.30     23.22 o 
 -31   5   6       66.16       62.84     18.76 o 
 -29   5   6      725.94      798.79     52.14 o 
 -27   5   6      985.01      983.74     45.48 o 
 -25   5   6        1.10        2.01     13.89 o 
 -23   5   6        1.36        9.52     14.06 o 
 -21   5   6      182.12      154.47     22.61 o 
 -19   5   6     7803.52     7628.57    138.79 o 
 -17   5   6     2043.06     2095.44    104.11 o 
 -15   5   6     9172.08     9018.18    178.69 o 
 -13   5   6      677.18      699.24     72.94 o 
 -11   5   6       11.25       21.85     10.90 o 
  -9   5   6     4447.65     4001.29     88.73 o 
  -7   5   6     2308.29     2402.04     83.87 o 
  -5   5   6        0.05        7.97      8.87 o 
  -3   5   6      227.49      158.29     16.61 o 
  -1   5   6     1234.51     1194.72     37.14 o 
   1   5   6      175.60      158.09     20.48 o 
   3   5   6      429.29      404.65     30.40 o 
   5   5   6        0.39      -11.62     11.62 o 
   7   5   6       22.23       24.22     14.02 o 
   9   5   6       51.12       56.80     16.75 o 
  11   5   6      653.59      646.95     39.60 o 
  13   5   6      223.64      140.02     21.76 o 
  15   5   6     8008.92     7629.31    160.09 o 
  17   5   6     2341.57     1994.16     66.49 o 
  19   5   6      393.60      278.03     30.02 o 
  21   5   6     2950.52     2907.19     84.49 o 
  23   5   6      842.38      789.70     59.72 o 
  25   5   6     1424.85     1408.26     57.13 o 
  27   5   6       64.93       78.86     23.18 o 
  29   5   6     4285.59     4106.93    109.61 o 
  31   5   6      252.85      235.99     30.50 o 
  33   5   6        0.20      -15.66     15.66 o 
  35   5   6      792.84      779.52     52.41 o 
  37   5   6       46.21       37.44     65.14 o 
  39   5   6        2.24       26.34     30.43 o 
  41   5   6       62.42       41.15     32.83 o 
  43   5   6      929.88      971.42    126.97 o 
  45   5   6      216.38      220.50     52.29 o 
  47   5   6      109.49       68.04     37.36 o 
  49   5   6      371.05      416.61    145.48 o 
 -46   6   6       54.59       66.50     54.20 o 
 -44   6   6       14.77      -25.15     29.63 o 
 -42   6   6      347.57      345.47     52.31 o 
 -40   6   6      745.43      827.13     59.15 o 
 -38   6   6      129.42      156.33     26.94 o 
 -36   6   6      333.27      297.14     33.07 o 
 -34   6   6      684.33      610.36     41.91 o 
 -32   6   6      546.19      579.88     40.40 o 
 -30   6   6      138.34      129.40     22.87 o 
 -28   6   6      364.00      381.64     32.31 o 
 -26   6   6     1056.70      926.10     46.53 o 
 -24   6   6     1790.59     1831.78     59.45 o 
 -22   6   6       66.79       69.25     19.91 o 
 -20   6   6      186.88      208.03     27.17 o 
 -18   6   6       10.04        3.12     13.66 o 
 -16   6   6        1.02       -4.59     13.30 o 
 -14   6   6      639.59      682.68     43.95 o 
 -12   6   6     9293.05     9071.17    184.16 o 
 -10   6   6     1204.32     1215.07     61.87 o 
  -8   6   6        7.19        8.18     14.95 o 
  -6   6   6     6160.80     6026.62     99.52 o 
  -4   6   6    11855.25    11413.12    186.60 o 
  -2   6   6       13.95       20.78     15.49 o 
   0   6   6     6246.89     5927.67    131.68 o 
   2   6   6      939.45     1050.45     46.38 o 
   4   6   6      518.04      572.07     53.12 o 
   6   6   6     1551.81     1504.46     57.57 o 
   8   6   6     2265.40     2212.40     77.04 o 
  10   6   6        8.61       15.19     18.67 o 
  12   6   6      239.65      347.72     33.21 o 
  14   6   6     9277.79     8876.28    185.65 o 
  16   6   6       16.79       73.13     21.25 o 
  18   6   6     3289.63     3026.37     90.02 o 
  20   6   6      314.18      215.07     29.55 o 
  22   6   6      442.16      431.75     40.25 o 
  24   6   6      673.15      565.18     44.59 o 
  26   6   6       29.21       69.90     22.59 o 
  28   6   6     1072.83      987.88     60.03 o 
  30   6   6      362.25      398.49     40.25 o 
  32   6   6     1063.86     1003.58     59.13 o 
  34   6   6      846.46      807.84     72.26 o 
  36   6   6       23.26       26.71     39.00 o 
  38   6   6        8.36       63.13     32.03 o 
  40   6   6       54.22       64.86     35.79 o 
  42   6   6     1218.60     1277.07     95.93 o 
  44   6   6      187.85      178.60     43.69 o 
 -41   7   6      914.43     1109.15     92.46 o 
 -39   7   6       33.96       20.82     28.31 o 
 -37   7   6      459.86      492.36     59.73 o 
 -35   7   6        7.68        4.01     23.60 o 
 -33   7   6        1.02       12.60     19.87 o 
 -31   7   6      309.89      312.39     33.30 o 
 -29   7   6      163.33      129.47     24.83 o 
 -27   7   6     1350.76     1423.20     55.73 o 
 -25   7   6       18.78       30.50     18.90 o 
 -23   7   6      342.53      360.81     36.92 o 
 -21   7   6       84.01       52.36     19.39 o 
 -19   7   6      802.60      843.39     46.86 o 
 -17   7   6      691.03      616.75     40.39 o 
 -15   7   6      283.97      285.66     28.33 o 
 -13   7   6     1240.29     1226.16     67.67 o 
 -11   7   6       82.91       89.06     21.82 o 
  -9   7   6      422.27      392.31     40.04 o 
  -7   7   6        0.45      -19.01     19.01 o 
  -5   7   6       65.27       95.80     33.19 o 
  -3   7   6      488.86      376.77     34.31 o 
  -1   7   6      130.83      149.51     24.88 o 
   1   7   6      129.25      111.40     23.32 o 
   3   7   6     1651.00     1657.99     63.77 o 
   5   7   6       86.48       98.96     23.32 o 
   7   7   6      555.23      490.36     40.50 o 
   9   7   6      825.18      781.78     51.11 o 
  11   7   6      548.74      501.52     41.61 o 
  13   7   6       28.30       24.71     18.90 o 
  15   7   6       26.92       -2.00     30.05 o 
  17   7   6       71.83       36.97     31.36 o 
  19   7   6       12.61       -4.04     18.13 o 
  21   7   6      234.80      288.58     35.45 o 
  23   7   6       15.27       45.16     22.97 o 
  25   7   6        5.15        4.81     20.36 o 
  27   7   6      233.83      212.47     33.46 o 
  29   7   6        1.50       30.96     31.26 o 
  31   7   6      409.84      474.55     58.60 o 
  33   7   6       11.76       40.22     60.42 o 
  35   7   6       14.23       39.73     83.44 o 
  37   7   6       36.11       55.90     35.37 o 
  39   7   6      369.44      390.62     58.69 o 
 -34   8   6      276.66      306.13     45.12 o 
 -32   8   6        9.29       66.63     30.09 o 
 -30   8   6       82.39       33.16     30.59 o 
 -28   8   6       17.39       38.78     26.61 o 
 -26   8   6       71.06       55.26     23.27 o 
 -24   8   6      212.45      206.57     29.69 o 
 -22   8   6      196.18      194.94     27.53 o 
 -20   8   6      402.80      373.98     54.49 o 
 -18   8   6      335.60      305.26     31.87 o 
 -16   8   6       24.08       41.92     22.88 o 
 -14   8   6      389.14      306.81     38.49 o 
 -12   8   6        6.81       -3.27     21.57 o 
 -10   8   6       23.86       20.82     20.68 o 
  -8   8   6      175.81      213.59     40.39 o 
  -6   8   6        7.28       25.33     28.01 o 
  -4   8   6       51.76       39.28     27.01 o 
  -2   8   6        0.09       21.52     24.94 o 
   0   8   6       97.79       43.90     27.11 o 
   2   8   6      484.37      480.36     42.02 o 
   4   8   6        2.79       -2.04     21.95 o 
   6   8   6     1294.65     1396.17     62.67 o 
   8   8   6       19.97       30.52     21.33 o 
  10   8   6      807.05      860.32     57.29 o 
  12   8   6       43.31       71.84     25.94 o 
  14   8   6       25.19       47.26     23.66 o 
  16   8   6      373.07      265.69     66.31 o 
  18   8   6       21.14      -10.45     22.18 o 
  20   8   6      331.41      386.61     49.06 o 
  22   8   6      383.97      480.98     47.08 o 
  24   8   6      476.44      510.48     61.83 o 
  26   8   6      810.61      952.89     82.27 o 
  28   8   6     1214.82     1253.36     94.34 o 
  30   8   6      337.25      327.72     54.69 o 
  32   8   6      422.81      496.80     78.10 o 
  34   8   6      130.68      138.51     44.11 o 
 -23   9   6       22.88       27.50     31.26 o 
 -21   9   6        3.98       22.49     33.02 o 
 -19   9   6       53.68       99.02     38.01 o 
 -17   9   6      579.46      484.76     47.97 o 
 -15   9   6      108.26       89.86     29.39 o 
 -13   9   6      945.31      927.77     85.41 o 
 -11   9   6        8.23      -20.03     20.03 o 
  -9   9   6       13.75        4.60     23.31 o 
  -7   9   6       10.31       -4.19     22.06 o 
  -5   9   6      354.22      455.31     84.82 o 
  -3   9   6        3.41       53.06     33.43 o 
  -1   9   6       72.91       47.12     35.32 o 
   1   9   6      737.17      725.37     69.60 o 
   3   9   6      526.00      647.28     68.18 o 
   5   9   6      103.53      148.22     43.18 o 
   7   9   6        6.85       -9.85     24.40 o 
   9   9   6        4.43        8.75     22.50 o 
  11   9   6       55.20       54.62     41.44 o 
  13   9   6      366.20      336.48     48.13 o 
  15   9   6        1.51       -8.52     24.12 o 
  17   9   6        6.70       29.30     26.84 o 
  19   9   6       50.74       20.25     31.53 o 
  21   9   6       16.31       58.32     36.64 o 
  23   9   6       58.55       52.10     35.98 o 
 -57   1   7      578.36      448.82    100.14 o 
 -55   1   7       37.81       42.14     32.58 o 
 -53   1   7     3894.19     4038.09    148.64 o 
 -51   1   7     1005.86      958.69     76.46 o 
 -49   1   7      497.04      394.05     50.48 o 
 -47   1   7      635.89      641.65     60.83 o 
 -45   1   7        1.24       -6.43     21.85 o 
 -43   1   7       24.56      -10.87     21.42 o 
 -41   1   7      122.19      121.31     29.52 o 
 -39   1   7      152.91      109.30     27.20 o 
 -37   1   7      647.85      713.11     54.86 o 
 -35   1   7       21.39       11.88     14.39 o 
 -33   1   7     2955.52     3197.94     80.62 o 
 -31   1   7     1279.13     1277.22     45.96 o 
 -29   1   7       81.86       84.57     13.58 o 
 -27   1   7     5998.12     6126.69    121.25 o 
 -25   1   7     5017.75     4796.04     86.72 o 
 -23   1   7      243.76      246.47     22.32 o 
 -21   1   7     6011.50     6086.33     88.15 o 
 -19   1   7     9323.29     9629.75    165.29 o 
 -17   1   7      928.41      765.80     18.30 o 
 -15   1   7    12370.58    13417.03    222.96 o 
 -13   1   7        0.42       10.04      7.27 o 
 -11   1   7     4455.31     5144.90     82.57 o 
  -9   1   7      125.91      184.63     11.80 o 
  -7   1   7    43931.99    47236.39    813.15 o 
  -5   1   7    20198.03    22645.69    345.28 o 
  -3   1   7    10605.27    10702.13    424.04 o 
  -1   1   7     2184.87     2525.37     51.86 o 
   1   1   7     6054.73     6707.10    195.84 o 
   3   1   7        6.50       -1.38      5.18 o 
   5   1   7     5393.34     5559.66     87.48 o 
   7   1   7      392.31      502.10     16.59 o 
   9   1   7    10882.30    11216.43    187.90 o 
  11   1   7      163.22      144.68     18.43 o 
  13   1   7     8009.84     8447.52    129.16 o 
  15   1   7     4540.57     5158.55     85.83 o 
  17   1   7      927.84     1200.31     31.09 o 
  19   1   7     2115.48     2040.22     52.85 o 
  21   1   7      543.56      560.85     23.66 o 
  23   1   7     1496.18     1526.10     39.66 o 
  25   1   7     1343.61     1321.28     37.81 o 
  27   1   7      371.48      470.35     25.60 o 
  29   1   7     1309.14     1167.74     37.50 o 
  31   1   7     4337.94     4094.16     84.69 o 
  33   1   7     1262.89     1070.12     55.65 o 
  35   1   7      198.24      214.32     25.73 o 
  37   1   7        0.03       -2.01     15.48 o 
  39   1   7     4063.24     3646.06    124.10 o 
  41   1   7      260.12      267.61     30.54 o 
  43   1   7      267.15      279.43     32.03 o 
  45   1   7     1527.87     1596.60     63.75 o 
  47   1   7      648.20      621.67     45.94 o 
  49   1   7        3.20       -9.36     20.99 o 
  51   1   7      722.22      780.00    115.38 o 
  53   1   7        6.40      -26.49     26.49 o 
  55   1   7      131.14      130.81     55.93 o 
 -56   2   7       24.30       -4.06     47.08 o 
 -54   2   7      218.37      208.36    152.19 o 
 -52   2   7      715.78      778.74    102.38 o 
 -50   2   7      934.46      960.61    212.15 o 
 -48   2   7      238.62      205.17     40.21 o 
 -46   2   7      162.33      138.45     35.23 o 
 -44   2   7      605.84      753.66     63.72 o 
 -42   2   7       31.04       -0.98     26.55 o 
 -40   2   7      111.73       95.44     28.44 o 
 -38   2   7     1660.33     1878.47     82.64 o 
 -36   2   7      140.81      145.97     22.74 o 
 -34   2   7      351.16      356.71     26.42 o 
 -32   2   7      522.65      545.55     30.86 o 
 -30   2   7      111.41      103.58     17.36 o 
 -28   2   7      149.31      196.78     18.95 o 
 -26   2   7     1055.60     1194.90     37.92 o 
 -24   2   7     2496.09     2816.43     61.95 o 
 -22   2   7      262.17      237.57     18.90 o 
 -20   2   7     1368.06     1529.24     50.62 o 
 -18   2   7    14552.20    15233.32    262.67 o 
 -16   2   7      301.15      437.22     38.88 o 
 -14   2   7     4840.52     5195.13    116.57 o 
 -12   2   7      161.98      163.28     16.61 o 
 -10   2   7      377.42      347.20     15.62 o 
  -8   2   7        0.02        3.46      5.11 o 
  -6   2   7     5534.87     5709.07     91.19 o 
  -4   2   7     3472.07     3944.57     67.12 o 
  -2   2   7     4713.07     5077.14     82.33 o 
   0   2   7      251.63      232.41     13.03 o 
   2   2   7     2683.57     2718.62     49.58 o 
   4   2   7      285.51      341.72     23.80 o 
   6   2   7      403.62      384.17     38.68 o 
   8   2   7      292.16      254.43     19.33 o 
  10   2   7        1.52       29.79     10.27 o 
  12   2   7      869.75      744.18     30.53 o 
  14   2   7       35.67       40.59     11.58 o 
  16   2   7       74.73       26.25     10.46 o 
  18   2   7        3.81       -1.46     18.64 o 
  20   2   7      310.72      308.42     18.67 o 
  22   2   7     1536.32     1638.04     63.41 o 
  24   2   7    18562.11    18442.63    392.01 o 
  26   2   7      724.30      865.64     40.62 o 
  28   2   7     3682.50     3574.32    115.69 o 
  30   2   7      755.74      774.78     41.82 o 
  32   2   7     3748.93     3884.35     96.99 o 
  34   2   7       43.77       43.95     28.50 o 
  36   2   7     1838.74     1531.66     92.55 o 
  38   2   7       65.12       15.94     23.81 o 
  40   2   7      177.91      104.79     23.95 o 
  42   2   7       34.08       76.20     22.94 o 
  44   2   7       54.48       12.39     21.14 o 
  46   2   7      318.15      357.56     60.21 o 
  48   2   7       58.55       38.30     29.77 o 
  50   2   7      181.85      195.00     42.97 o 
  52   2   7      228.83      324.92     51.17 o 
  54   2   7      242.84      256.39    126.83 o 
 -53   3   7      426.01      373.25     54.99 o 
 -51   3   7      265.30      351.21     91.32 o 
 -49   3   7      254.44      317.36     48.73 o 
 -47   3   7       34.67       46.44     31.31 o 
 -45   3   7        7.15       22.26     27.78 o 
 -43   3   7     5369.64     5582.33    134.70 o 
 -41   3   7      795.43      792.85     50.05 o 
 -39   3   7     1016.41      981.36     52.12 o 
 -37   3   7      432.90      406.58     57.20 o 
 -35   3   7      248.71      225.51     23.84 o 
 -33   3   7     1019.06     1105.67     45.40 o 
 -31   3   7      858.48      906.13     38.40 o 
 -29   3   7      314.07      323.83     25.27 o 
 -27   3   7      300.96      294.60     23.80 o 
 -25   3   7       38.44       65.64     19.01 o 
 -23   3   7     1418.84     1495.64     46.85 o 
 -21   3   7     4133.94     4389.77     86.43 o 
 -19   3   7    11061.31    12156.14    220.37 o 
 -17   3   7     4600.88     5030.54    111.72 o 
 -15   3   7     6460.54     6835.72    134.95 o 
 -13   3   7     3010.84     3411.68     79.33 o 
 -11   3   7     2676.85     2707.87     52.38 o 
  -9   3   7     4786.71     4939.17     84.03 o 
  -7   3   7     1010.67     1160.87     30.14 o 
  -5   3   7     2116.96     2264.52     59.12 o 
  -3   3   7       92.47      129.83     13.07 o 
  -1   3   7    18118.12    18745.21    309.62 o 
   1   3   7      117.21      153.62     17.27 o 
   3   3   7     2889.23     2991.72     63.13 o 
   5   3   7     9762.47    10514.20    190.43 o 
   7   3   7     9285.57    11122.88    200.54 o 
   9   3   7      148.26      136.24     17.19 o 
  11   3   7      152.13      192.99     29.55 o 
  13   3   7       84.24       89.18     20.93 o 
  15   3   7       29.92       35.19     13.24 o 
  17   3   7      394.29      314.14     26.07 o 
  19   3   7     2114.45     2172.53     63.12 o 
  21   3   7        6.25        8.91     12.40 o 
  23   3   7     2018.22     1848.48     58.82 o 
  25   3   7     5829.24     5358.66    155.99 o 
  27   3   7      619.98      606.46     41.37 o 
  29   3   7    10121.85     9598.11    190.47 o 
  31   3   7       20.17       23.08     17.09 o 
  33   3   7     1321.78     1232.17     63.74 o 
  35   3   7     2709.58     2430.21     76.09 o 
  37   3   7     2369.07     2279.77     75.07 o 
  39   3   7       21.13       15.61     17.56 o 
  41   3   7      187.47      176.65     28.85 o 
  43   3   7       30.70       63.03     35.37 o 
  45   3   7      196.38      110.49     33.65 o 
  47   3   7     1054.68     1152.58     84.28 o 
  49   3   7       33.88        2.17     31.72 o 
  51   3   7       24.94       36.40     36.12 o 
  53   3   7       24.37       21.33     32.85 o 
 -52   4   7       54.55       96.93     38.07 o 
 -50   4   7       87.22       82.74     38.50 o 
 -48   4   7      309.38      424.83     54.71 o 
 -46   4   7       76.04       79.53     26.05 o 
 -44   4   7      112.00       95.38     43.86 o 
 -42   4   7       64.52       61.39     24.30 o 
 -40   4   7       32.55       38.48     22.69 o 
 -38   4   7      183.91      188.70     25.31 o 
 -36   4   7       69.09       67.66     26.92 o 
 -34   4   7      532.26      567.42     36.78 o 
 -32   4   7       28.82       42.26     16.74 o 
 -30   4   7     2333.80     2241.65     62.80 o 
 -28   4   7      517.51      442.54     31.39 o 
 -26   4   7     2662.45     2473.45     64.43 o 
 -24   4   7     1113.25     1184.04     52.40 o 
 -22   4   7      472.73      489.80     30.00 o 
 -20   4   7      103.97      140.40     20.72 o 
 -18   4   7       80.34       58.26     16.76 o 
 -16   4   7     6502.81     6220.50    130.43 o 
 -14   4   7     1542.86     1634.87     53.13 o 
 -12   4   7        0.23        3.35      7.72 o 
 -10   4   7     1936.14     1922.65     48.98 o 
  -8   4   7     5276.54     5339.43     93.54 o 
  -6   4   7      241.44      176.77     16.71 o 
  -4   4   7     9430.79     9460.32    170.13 o 
  -2   4   7      118.98      136.37     51.89 o 
   0   4   7      233.55      282.60     24.54 o 
   2   4   7       14.03       -2.02      9.17 o 
   4   4   7       76.89       82.05     15.61 o 
   6   4   7      345.69      297.28     29.60 o 
   8   4   7        0.85       -2.47      8.89 o 
  10   4   7       71.90      119.32     21.52 o 
  12   4   7     1086.46     1124.62     51.95 o 
  14   4   7        8.78        3.91     12.37 o 
  16   4   7     4005.22     4023.37     97.68 o 
  18   4   7      192.74      167.89     22.65 o 
  20   4   7    15245.98    13964.15    258.35 o 
  22   4   7        8.82       10.94     15.88 o 
  24   4   7    13004.73    12119.28    231.60 o 
  26   4   7      122.38       86.12     21.61 o 
  28   4   7      354.36      449.23     37.38 o 
  30   4   7       57.80       45.24     22.89 o 
  32   4   7      372.83      313.12     34.12 o 
  34   4   7      153.67      108.31     23.76 o 
  36   4   7      165.11      148.58     26.88 o 
  38   4   7     1088.47     1037.00     56.17 o 
  40   4   7      183.71      243.06     33.08 o 
  42   4   7      280.66      323.85     39.04 o 
  44   4   7       20.69       45.96     33.36 o 
  46   4   7      519.46      550.09     62.81 o 
  48   4   7     1112.70     1124.70     87.88 o 
  50   4   7        9.86       13.88     33.96 o 
  52   4   7      137.22       64.29     56.37 o 
 -49   5   7      148.36      243.98     74.44 o 
 -47   5   7      142.72      115.18     32.02 o 
 -45   5   7       24.15       34.51     25.50 o 
 -43   5   7      206.58      204.23     32.89 o 
 -41   5   7       14.18       -8.70     22.21 o 
 -39   5   7     1833.42     1927.27     97.10 o 
 -37   5   7       49.59       55.44     22.96 o 
 -35   5   7      561.86      546.97     38.74 o 
 -33   5   7      184.39      111.52     24.59 o 
 -31   5   7      440.84      507.84     36.34 o 
 -29   5   7       66.62       28.92     16.91 o 
 -27   5   7      860.26      752.25     41.71 o 
 -25   5   7      214.77      258.55     27.12 o 
 -23   5   7     4040.75     3967.73     89.84 o 
 -21   5   7      213.35      190.76     27.15 o 
 -19   5   7     3282.57     3375.64     89.76 o 
 -17   5   7      417.02      392.03     33.54 o 
 -15   5   7      707.43      559.90     37.71 o 
 -13   5   7     2213.87     2294.69     68.61 o 
 -11   5   7     2927.29     2697.38     75.07 o 
  -9   5   7       26.86       42.10     17.56 o 
  -7   5   7      410.85      336.93     25.10 o 
  -5   5   7      250.83      208.09     24.91 o 
  -3   5   7      264.87      203.39     26.14 o 
  -1   5   7        2.08        7.40      9.88 o 
   1   5   7       50.40       62.49     15.81 o 
   3   5   7       44.02       72.32     30.95 o 
   5   5   7      867.54      882.10     72.24 o 
   7   5   7        7.07       11.34     13.43 o 
   9   5   7     1534.11     1507.96     54.60 o 
  11   5   7     2471.33     2285.66     70.29 o 
  13   5   7     1037.45     1027.38     46.09 o 
  15   5   7     1421.13     1350.10     85.16 o 
  17   5   7     7402.85     6896.14    150.18 o 
  19   5   7        4.43       40.74     17.79 o 
  21   5   7     1042.70     1047.80     49.73 o 
  23   5   7     1672.79     1696.55     90.50 o 
  25   5   7     5978.03     5442.81    131.42 o 
  27   5   7        0.01        8.01     26.38 o 
  29   5   7       24.13       29.93     21.04 o 
  31   5   7      421.17      391.39     37.58 o 
  33   5   7      633.66      552.40     44.31 o 
  35   5   7       62.82      107.56     30.75 o 
  37   5   7      106.54      100.73     26.06 o 
  39   5   7       85.15       87.79     34.02 o 
  41   5   7      154.46      249.20     50.49 o 
  43   5   7      129.68      186.77     44.09 o 
  45   5   7        5.14       16.75     44.77 o 
  47   5   7       53.14       71.01     66.59 o 
  49   5   7        5.20       -9.35     52.09 o 
 -44   6   7     1346.89     1588.81     93.80 o 
 -42   6   7      213.68      297.89     57.52 o 
 -40   6   7       78.65       47.02     23.59 o 
 -38   6   7        8.17       22.41     21.69 o 
 -36   6   7       35.93       63.93     22.35 o 
 -34   6   7      335.46      390.51     36.95 o 
 -32   6   7      205.03      260.94     32.29 o 
 -30   6   7      670.90      740.23     44.73 o 
 -28   6   7        5.05        6.98     15.97 o 
 -26   6   7       59.22       24.59     19.39 o 
 -24   6   7      778.64      709.49     42.42 o 
 -22   6   7      478.36      494.98     35.78 o 
 -20   6   7      276.97      249.31     27.07 o 
 -18   6   7     1962.51     1937.45     60.09 o 
 -16   6   7     1260.97     1205.38     62.93 o 
 -14   6   7      646.34      598.18     50.02 o 
 -12   6   7     2488.03     2525.99     81.13 o 
 -10   6   7     4361.03     4127.26    108.78 o 
  -8   6   7     1063.29     1118.96     56.27 o 
  -6   6   7     6352.08     5977.71    111.98 o 
  -4   6   7     1046.10     1204.32     50.33 o 
  -2   6   7      670.73      711.22     44.23 o 
   0   6   7      226.17      282.87     28.60 o 
   2   6   7       10.88       -6.38     13.84 o 
   4   6   7      417.67      401.48     35.64 o 
   6   6   7       44.46       33.71     16.63 o 
   8   6   7      439.43      343.64     32.91 o 
  10   6   7      627.47      507.72     39.49 o 
  12   6   7     1390.67     1327.93     56.19 o 
  14   6   7      132.16      164.73     26.25 o 
  16   6   7      373.28      261.61     31.63 o 
  18   6   7     1741.52     1881.84     80.33 o 
  20   6   7       10.12       41.45     33.76 o 
  22   6   7       33.24       43.49     21.12 o 
  24   6   7     1497.36     1426.04     62.05 o 
  26   6   7      666.63      585.03     48.92 o 
  28   6   7        2.91        3.96     19.69 o 
  30   6   7      217.94      185.72     31.29 o 
  32   6   7      897.11      822.76     60.71 o 
  34   6   7        4.76        8.49     27.63 o 
  36   6   7       84.60       50.35     33.30 o 
  38   6   7       38.23       35.06     31.38 o 
  40   6   7       16.01      -13.74     29.86 o 
  42   6   7      249.55      239.35     49.58 o 
  44   6   7      724.79      919.16     85.16 o 
 -39   7   7        0.03       14.00     26.73 o 
 -37   7   7        0.57       25.78     27.23 o 
 -35   7   7     1133.57     1259.59     87.49 o 
 -33   7   7      134.31      210.13     29.78 o 
 -31   7   7       63.88       75.40     22.98 o 
 -29   7   7       85.11       33.64     20.97 o 
 -27   7   7      196.92      220.26     28.74 o 
 -25   7   7       54.99       52.75     20.87 o 
 -23   7   7      714.46      609.75     41.70 o 
 -21   7   7        3.96       -7.44     21.16 o 
 -19   7   7      397.00      461.35     35.91 o 
 -17   7   7      136.60      183.45     25.16 o 
 -15   7   7       85.20       80.56     20.44 o 
 -13   7   7      418.70      327.99     35.08 o 
 -11   7   7      127.42      126.08     43.25 o 
  -9   7   7      160.50       98.70     36.77 o 
  -7   7   7     2179.28     1840.63    103.54 o 
  -5   7   7     2031.97     1940.28     88.84 o 
  -3   7   7      173.44      151.16     35.16 o 
  -1   7   7      131.02      159.87     34.55 o 
   1   7   7       48.44       54.76     19.74 o 
   3   7   7      268.27      279.48     47.98 o 
   5   7   7     1145.94     1075.70     56.73 o 
   7   7   7      587.72      585.69     44.00 o 
   9   7   7      864.43      772.90     51.58 o 
  11   7   7      351.91      411.95     40.20 o 
  13   7   7      241.89      255.35     32.54 o 
  15   7   7       61.16       11.35     19.74 o 
  17   7   7      172.62      159.38     28.59 o 
  19   7   7      246.54      113.95     27.54 o 
  21   7   7        0.01       17.88     26.92 o 
  23   7   7      434.27      395.07     41.66 o 
  25   7   7        0.01       23.45     25.87 o 
  27   7   7      534.27      728.14     56.04 o 
  29   7   7      146.29      159.09     31.92 o 
  31   7   7        5.75       34.86     29.83 o 
  33   7   7      584.40      679.07     81.83 o 
  35   7   7      181.02      175.18     45.92 o 
  37   7   7       30.09       -4.88     31.56 o 
  39   7   7      370.38      364.46    117.79 o 
 -32   8   7       97.26       95.18     32.86 o 
 -30   8   7      485.77      465.34     50.65 o 
 -28   8   7     1165.55     1230.75     72.40 o 
 -26   8   7       28.35       18.68     20.58 o 
 -24   8   7      989.09     1122.49     59.69 o 
 -22   8   7       18.85       30.47     20.40 o 
 -20   8   7      214.14      239.33     35.06 o 
 -18   8   7      166.28      136.42     37.66 o 
 -16   8   7      130.59      102.77     52.02 o 
 -14   8   7      309.51      349.06     40.62 o 
 -12   8   7       13.19        8.23     20.45 o 
 -10   8   7      342.65      367.98    109.91 o 
  -8   8   7        1.57      -38.15     61.64 o 
  -6   8   7      671.59      554.77     58.65 o 
  -4   8   7     1152.08     1164.73     83.56 o 
  -2   8   7     1318.46     1234.47     86.60 o 
   0   8   7        1.02       10.12     27.38 o 
   2   8   7        1.62        6.85     25.78 o 
   4   8   7        1.92       29.30     20.83 o 
   6   8   7       39.81       49.98     25.04 o 
   8   8   7      320.70      285.37     35.56 o 
  10   8   7       75.79       57.84     24.68 o 
  12   8   7     1599.96     1622.75    117.13 o 
  14   8   7      300.23      347.34     50.42 o 
  16   8   7     1469.49     1570.12     81.33 o 
  18   8   7      282.22      277.80     51.79 o 
  20   8   7      371.73      413.38     68.81 o 
  22   8   7      346.07      369.62     43.64 o 
  24   8   7        0.57       15.27     29.27 o 
  26   8   7      973.41     1186.38     90.78 o 
  28   8   7      270.56      245.25     54.22 o 
  30   8   7      368.79      367.54     56.92 o 
  32   8   7       18.78       66.75     37.35 o 
 -23   9   7      597.17      550.14     68.54 o 
 -21   9   7      324.29      288.14     52.58 o 
 -19   9   7      988.99     1156.40     71.26 o 
 -17   9   7      533.58      619.37     53.71 o 
 -15   9   7      114.98       88.38     29.82 o 
 -13   9   7      287.59      338.28     43.92 o 
 -11   9   7      355.05      490.42     49.48 o 
  -9   9   7       88.86       88.20     29.47 o 
  -7   9   7        6.20       -5.74     23.95 o 
  -5   9   7      116.82       82.87     36.04 o 
  -3   9   7      475.36      611.12     64.58 o 
  -1   9   7       80.98       99.25     38.24 o 
   1   9   7     1322.13     1494.69     89.84 o 
   3   9   7      190.33      264.80     48.21 o 
   5   9   7       47.82       14.72     33.83 o 
   7   9   7      117.65      218.59     46.38 o 
   9   9   7        1.22       13.21     23.88 o 
  11   9   7       10.32       31.06     25.70 o 
  13   9   7       10.92        6.66     24.74 o 
  15   9   7      201.00      282.54     40.90 o 
  17   9   7       29.52       32.44     27.65 o 
  19   9   7       51.74       41.44     36.23 o 
  21   9   7       56.49       17.79     59.32 o 
 -56   0   8       14.53      -10.24     46.14 o 
 -54   0   8       35.16       -5.82     43.01 o 
 -52   0   8      276.54      277.24     69.07 o 
 -50   0   8     2864.99     2517.55    155.12 o 
 -48   0   8     2485.85     2659.42    156.35 o 
 -46   0   8      439.91      400.59     68.87 o 
 -44   0   8     1078.13      976.25     99.67 o 
 -42   0   8     2773.62     2563.71    142.64 o 
 -40   0   8      341.62      451.60     69.07 o 
 -38   0   8       42.27       -5.79     26.35 o 
 -36   0   8     1847.10     1803.94    108.10 o 
 -34   0   8       35.32       55.05     30.63 o 
 -32   0   8      836.00      853.15     70.40 o 
 -30   0   8    13910.29    12645.41    402.73 o 
 -26   0   8     1858.03     1804.69    176.37 o 
 -24   0   8     4914.35     5218.75    118.63 o 
 -22   0   8     3487.23     4215.80     84.36 o 
 -20   0   8      920.18      979.90     31.69 o 
 -18   0   8     2449.85     2704.93     74.16 o 
 -16   0   8     7865.71     8698.24    255.72 o 
 -14   0   8       71.72       60.90     15.80 o 
 -12   0   8    19622.27    20944.86    418.33 o 
 -10   0   8     6783.52     7243.56    158.53 o 
  -8   0   8    13265.67    15078.96    507.82 o 
  -6   0   8    17788.75    19021.51    379.59 o 
  -4   0   8       15.08        5.70      9.46 o 
  -2   0   8     1383.26     1286.88     59.75 o 
   0   0   8     4748.01     5044.83    137.68 o 
   2   0   8     8209.23     8638.46    183.20 o 
   4   0   8     3933.88     4045.24     97.90 o 
   6   0   8     1896.54     1820.10     59.34 o 
   8   0   8    52122.48    55217.05   1063.28 o 
  10   0   8    44105.74    46410.19    898.38 o 
  12   0   8     1466.72     1441.11     48.23 o 
  14   0   8     1421.61     1699.64     54.45 o 
  16   0   8        3.97       45.03     17.32 o 
  18   0   8        1.67       -8.58      8.58 o 
  20   0   8      392.33      500.81     34.10 o 
  22   0   8     2523.59     2504.45     76.80 o 
  24   0   8       50.13       83.45     19.02 o 
  26   0   8     2331.28     2185.18     74.22 o 
  28   0   8      259.27      229.64     28.90 o 
  30   0   8     7614.65     7126.88    175.72 o 
  32   0   8     1492.96     1209.82     82.55 o 
  34   0   8      527.09      431.65     40.47 o 
  36   0   8     3698.29     3513.47    110.22 o 
  38   0   8      757.43      660.65     71.81 o 
  40   0   8      945.93      799.69     83.33 o 
  42   0   8       14.09      -16.79     31.98 o 
  44   0   8       88.76       62.48     41.26 o 
  46   0   8      109.27       11.61     34.80 o 
  48   0   8      809.41      772.79     92.26 o 
  50   0   8     2557.11     2816.04    158.96 o 
  52   0   8     1816.24     2206.53    138.89 o 
  54   0   8      255.90      239.38     63.51 o 
  56   0   8      152.22      180.52     63.43 o 
 -55   1   8      180.56      170.08     44.30 o 
 -53   1   8       10.91       14.00     32.54 o 
 -51   1   8     1017.17     1029.66     80.92 o 
 -49   1   8       11.56      -10.55     26.09 o 
 -47   1   8        1.47        6.19     27.39 o 
 -45   1   8      400.04      400.53     48.95 o 
 -43   1   8      222.80      172.74     43.89 o 
 -41   1   8      462.28      468.08     54.66 o 
 -39   1   8       96.18       34.96     23.18 o 
 -37   1   8      684.98      620.75    147.13 o 
 -35   1   8     1726.44     1760.66     74.71 o 
 -33   1   8      893.25      979.62     54.46 o 
 -31   1   8    10083.29    10027.88    162.47 o 
 -29   1   8     3067.95     3101.33     65.60 o 
 -27   1   8      403.80      431.95     36.02 o 
 -25   1   8     1372.08     1333.32     42.92 o 
 -23   1   8     2822.63     2636.33     64.10 o 
 -21   1   8        1.39       -7.55      8.70 o 
 -19   1   8     1087.54     1143.21     25.07 o 
 -17   1   8     3613.88     3761.90     88.04 o 
 -15   1   8     4524.57     4841.30     80.66 o 
 -13   1   8    10140.95    11061.14    164.12 o 
 -11   1   8    26781.32    28384.21    394.96 o 
  -9   1   8     1351.44     1417.12     32.40 o 
  -7   1   8    10274.00    11454.97    194.51 o 
  -5   1   8     2016.79     2133.46     56.21 o 
  -3   1   8     2916.59     2942.79     52.95 o 
  -1   1   8     1364.95     1333.93     39.47 o 
   1   1   8     5334.63     5489.97     87.35 o 
   3   1   8     2227.59     2493.36     46.54 o 
   5   1   8     6736.22     7232.22    111.22 o 
   7   1   8        3.66        3.62      5.93 o 
   9   1   8     6585.30     7242.99    112.29 o 
  11   1   8      741.01      832.30     49.56 o 
  13   1   8     2531.34     2305.83     70.08 o 
  15   1   8       30.12       14.52      7.23 o 
  17   1   8       55.27       31.87      8.68 o 
  19   1   8      650.08      553.16     25.41 o 
  21   1   8      857.20      816.79     31.46 o 
  23   1   8        8.24       10.75      8.99 o 
  25   1   8     3951.52     3491.17    106.93 o 
  27   1   8      517.71      507.85     31.14 o 
  29   1   8     2269.78     2168.54     53.60 o 
  31   1   8     1981.65     1707.46     57.54 o 
  33   1   8     4345.64     4410.41    105.31 o 
  35   1   8     2389.94     1961.16     64.33 o 
  37   1   8     2514.16     2006.43     66.48 o 
  39   1   8     3355.94     3340.43     92.06 o 
  41   1   8     2125.67     2387.76     92.46 o 
  43   1   8       60.60       43.97     21.29 o 
  45   1   8        3.65      -21.18     21.18 o 
  47   1   8      133.05      126.43     34.34 o 
  49   1   8      792.68      731.95     64.15 o 
  51   1   8       73.97      108.73     32.67 o 
  53   1   8     1264.48     1461.68    160.37 o 
  55   1   8      135.00      212.25     62.94 o 
 -54   2   8      342.10      302.66     76.13 o 
 -52   2   8      344.00      227.32     45.07 o 
 -50   2   8      760.21      755.42     69.03 o 
 -48   2   8      109.32      136.71     36.29 o 
 -46   2   8      335.40      235.99     40.91 o 
 -44   2   8       54.20       14.31     26.68 o 
 -42   2   8     1004.49     1011.56    124.06 o 
 -40   2   8      337.24      363.53     56.26 o 
 -38   2   8      317.79      325.83     44.57 o 
 -36   2   8     1760.36     1744.03     60.60 o 
 -34   2   8     1595.98     1637.84     49.26 o 
 -32   2   8       77.31       58.94     14.72 o 
 -30   2   8     2957.38     2920.23     74.59 o 
 -28   2   8       15.16       -3.95     10.56 o 
 -26   2   8     1300.26     1144.64     37.55 o 
 -24   2   8     2108.26     2171.69     53.10 o 
 -22   2   8      756.71      806.78     30.55 o 
 -20   2   8     4060.72     4217.87    179.47 o 
 -18   2   8     2917.73     2769.99     75.94 o 
 -16   2   8     5809.87     5971.19    118.81 o 
 -14   2   8     1575.34     1582.16     76.99 o 
 -12   2   8     1550.35     1732.98     40.46 o 
 -10   2   8     1795.72     1698.06     68.40 o 
  -8   2   8    14289.16    16112.22    243.79 o 
  -6   2   8     2373.41     2310.58     57.82 o 
  -4   2   8    10791.14    11998.51    176.91 o 
  -2   2   8    10428.72    10823.94    160.89 o 
   0   2   8     4206.37     4733.93     78.80 o 
   2   2   8       13.32       10.37      6.05 o 
   4   2   8     4722.50     5075.88     83.09 o 
   6   2   8     3615.58     3890.22     83.24 o 
   8   2   8       37.01      110.40     17.52 o 
  10   2   8     1697.95     1787.41     49.88 o 
  12   2   8     2197.21     1989.63     54.24 o 
  14   2   8     5921.98     6062.39    121.82 o 
  16   2   8     5036.36     5065.21    107.17 o 
  18   2   8      244.01      225.54     22.08 o 
  20   2   8      142.22      204.68     21.64 o 
  22   2   8     1623.95     1536.70    100.23 o 
  24   2   8      527.23      515.94     42.11 o 
  26   2   8     2661.82     2529.73     71.46 o 
  28   2   8    11303.64    11354.58    215.35 o 
  30   2   8      639.35      470.77     44.02 o 
  32   2   8    10678.25    10126.57    225.78 o 
  34   2   8      491.16      380.99     41.84 o 
  36   2   8       29.60       28.32     23.32 o 
  38   2   8       47.91       55.22     21.44 o 
  40   2   8     3335.37     3453.89     96.39 o 
  42   2   8     2320.25     2468.39    121.45 o 
  44   2   8      299.36      312.92     44.40 o 
  46   2   8      199.29      223.37     48.32 o 
  48   2   8        0.06      -20.43     20.77 o 
  50   2   8      268.98      370.57     41.77 o 
  52   2   8      257.26      380.26     79.30 o 
  54   2   8        0.08      -48.12     48.12 o 
 -53   3   8        2.98      -31.80     31.80 o 
 -51   3   8      222.74      142.88     69.13 o 
 -49   3   8      135.73      211.39     82.35 o 
 -47   3   8       14.60       15.00     29.41 o 
 -45   3   8      231.35      228.04     40.16 o 
 -43   3   8        0.47       19.42     26.86 o 
 -41   3   8       86.36       85.36     23.66 o 
 -39   3   8      268.28      242.22     30.41 o 
 -37   3   8        6.86        5.58     15.17 o 
 -35   3   8      102.63      127.05     19.50 o 
 -33   3   8      387.90      360.04     28.25 o 
 -31   3   8     1710.91     1533.94     57.00 o 
 -29   3   8        7.39       19.15     13.39 o 
 -27   3   8      315.74      310.62     24.89 o 
 -25   3   8       17.60       -9.84      9.84 o 
 -23   3   8      209.61      174.11     18.84 o 
 -21   3   8      325.58      318.60     27.08 o 
 -19   3   8       37.73       48.52     18.76 o 
 -17   3   8      141.43      135.60     18.67 o 
 -15   3   8      466.10      563.37     31.55 o 
 -13   3   8      762.22      851.36     45.84 o 
 -11   3   8     2663.63     2868.67     55.46 o 
  -9   3   8      395.94      569.89     24.24 o 
  -7   3   8     7287.55     7424.90    135.15 o 
  -3   3   8       17.87       10.64      7.15 o 
  -1   3   8     1891.15     1829.79     41.06 o 
   1   3   8     1809.35     1818.43     40.57 o 
   3   3   8     1034.45     1068.17     31.37 o 
   5   3   8     2147.32     2471.17    108.81 o 
   7   3   8     2468.40     2900.63     71.39 o 
   9   3   8     5759.37     5397.61    112.78 o 
  11   3   8     2191.58     2194.09     60.96 o 
  13   3   8      260.93      262.20     23.91 o 
  15   3   8       91.18       51.49     14.35 o 
  17   3   8     1338.04     1267.79     46.48 o 
  19   3   8      202.01      190.98     28.59 o 
  21   3   8      425.77      491.56     34.15 o 
  23   3   8     2450.75     2160.48     66.89 o 
  25   3   8      536.16      524.32     50.30 o 
  27   3   8      892.12     1035.88     48.37 o 
  29   3   8      155.11      144.88     32.16 o 
  31   3   8     1299.36     1475.87     57.34 o 
  33   3   8      888.76     1011.59     52.41 o 
  35   3   8       24.04       -3.43     16.86 o 
  37   3   8      111.20       48.17     31.20 o 
  39   3   8        1.36        0.57     18.51 o 
  41   3   8      683.47      714.36     49.89 o 
  43   3   8       39.50       24.47     21.96 o 
  45   3   8      198.45      140.66     52.06 o 
  47   3   8        9.54       22.25     23.46 o 
  49   3   8       21.09       12.66     31.30 o 
  51   3   8     1199.39     1298.20     92.67 o 
  53   3   8       78.94       78.92     41.39 o 
 -50   4   8       24.98       47.05     33.91 o 
 -48   4   8        4.29       36.66     31.43 o 
 -46   4   8     1936.33     2122.14    102.21 o 
 -44   4   8      682.57      565.67     47.03 o 
 -42   4   8       34.95       -8.58     43.14 o 
 -40   4   8     1603.62     1805.14     68.05 o 
 -38   4   8      399.54      424.41     34.27 o 
 -36   4   8       55.74       42.15     17.65 o 
 -34   4   8      178.38      209.94     24.53 o 
 -32   4   8        3.90       -4.26     14.15 o 
 -30   4   8      229.18      169.17     22.18 o 
 -28   4   8      143.72      135.20     21.95 o 
 -26   4   8      535.04      537.84     33.57 o 
 -24   4   8      475.39      453.37     30.46 o 
 -22   4   8      439.52      395.60     28.44 o 
 -20   4   8     3809.53     3719.13     93.30 o 
 -18   4   8      353.00      374.57     30.50 o 
 -16   4   8     6124.54     6273.04    139.93 o 
 -14   4   8       51.24       22.40     14.01 o 
 -12   4   8     1806.64     1853.09    134.22 o 
 -10   4   8     1031.80      898.42     28.95 o 
  -8   4   8     2611.20     2775.30     57.95 o 
  -6   4   8     4955.78     5110.94     90.96 o 
  -4   4   8       15.19       37.90     20.78 o 
  -2   4   8      706.41      128.40     21.83 o 
   4   4   8     9596.95     6116.66    229.10 o 
   6   4   8      430.03      404.54     34.75 o 
   8   4   8     1368.18     1319.21     66.69 o 
  10   4   8     1688.63     1865.63     60.60 o 
  12   4   8     3259.99     3567.11     88.88 o 
  14   4   8      806.08      802.49     50.92 o 
  16   4   8      717.79      620.34     39.60 o 
  18   4   8     2553.41     2282.35    127.11 o 
  20   4   8       52.28       50.49     18.10 o 
  22   4   8      205.82      270.82     29.07 o 
  24   4   8     2460.70     2531.27     77.19 o 
  26   4   8     6201.04     5990.55    136.95 o 
  28   4   8     2927.68     2766.49    161.07 o 
  30   4   8      751.44      693.98     75.94 o 
  32   4   8      933.12     1024.75     52.68 o 
  34   4   8      844.13      870.23     53.55 o 
  36   4   8       23.16       26.90     20.56 o 
  38   4   8        0.09       25.29     20.57 o 
  40   4   8      506.13      435.67     59.26 o 
  42   4   8     1339.97     1343.51    110.11 o 
  44   4   8     1794.33     2068.67    102.69 o 
  46   4   8      169.29      212.97     46.10 o 
  48   4   8       50.98       23.22     73.76 o 
  50   4   8      517.74      613.67     72.46 o 
 -47   5   8      403.42      386.15     45.06 o 
 -45   5   8        1.55       -9.33     22.16 o 
 -43   5   8       18.79       -4.60     22.12 o 
 -41   5   8      411.45      346.28     34.59 o 
 -39   5   8       28.00       57.70     26.93 o 
 -37   5   8      627.01      675.62     43.58 o 
 -35   5   8      576.63      521.44     40.86 o 
 -33   5   8      342.65      301.98     30.13 o 
 -31   5   8      645.18      588.89     39.17 o 
 -29   5   8       31.20        2.75     14.66 o 
 -27   5   8        0.47        1.05     14.22 o 
 -25   5   8      833.16      966.14     44.26 o 
 -23   5   8      988.03      917.17     44.29 o 
 -21   5   8     3286.24     3210.39     78.47 o 
 -19   5   8      605.82      558.68     45.57 o 
 -17   5   8       35.61       99.71     21.01 o 
 -15   5   8        9.23        4.86     17.74 o 
 -13   5   8      756.55      828.56     46.68 o 
 -11   5   8      554.07      657.09     40.42 o 
  -9   5   8     1107.50     1093.60     45.40 o 
  -7   5   8     2307.06     2367.57     74.78 o 
  -5   5   8      344.78      307.66     21.52 o 
  -3   5   8       26.34       42.19     11.90 o 
  -1   5   8     1542.77     1675.35     55.63 o 
   1   5   8     5900.58     5867.72    127.50 o 
   3   5   8     5655.96     5268.12    118.19 o 
   5   5   8       26.19       20.74     14.37 o 
   7   5   8     3377.87     3343.10     99.61 o 
   9   5   8       82.48      148.91     22.18 o 
  11   5   8       25.75        1.19     13.65 o 
  13   5   8       29.76       24.49     16.11 o 
  15   5   8      267.37      241.93     41.29 o 
  17   5   8       20.61       -3.66     21.92 o 
  19   5   8     4163.07     3774.97    108.58 o 
  21   5   8     5702.72     5786.33    135.94 o 
  23   5   8     3382.99     3126.98    119.13 o 
  25   5   8      265.82      257.98     31.67 o 
  27   5   8     1051.08     1024.09     53.11 o 
  29   5   8        0.15       -1.67     17.86 o 
  31   5   8      666.09      637.47     47.84 o 
  33   5   8     2580.53     2529.90     86.17 o 
  35   5   8        8.63       21.57     21.53 o 
  37   5   8        6.10       11.61     20.93 o 
  39   5   8      341.57      268.02     36.62 o 
  41   5   8      185.50      175.36     59.89 o 
  43   5   8       48.76       86.75     39.06 o 
  45   5   8      176.54      265.84     50.88 o 
  47   5   8      439.62      511.17     66.63 o 
 -44   6   8      209.23      256.16     41.11 o 
 -42   6   8      247.57      313.51     41.64 o 
 -40   6   8     1456.35     1573.84     62.68 o 
 -38   6   8       43.53       30.80     22.24 o 
 -36   6   8      497.09      408.92     37.18 o 
 -34   6   8     1333.38     1286.03     57.43 o 
 -32   6   8      172.25      148.10     26.02 o 
 -30   6   8        0.16       -4.29     17.61 o 
 -28   6   8     1184.77     1256.10     89.54 o 
 -26   6   8       15.40       -3.74     15.62 o 
 -24   6   8       87.52       97.10     30.02 o 
 -22   6   8     1284.02     1127.93     50.61 o 
 -20   6   8     1557.15     1592.46     55.28 o 
 -18   6   8     5180.96     5042.80    123.27 o 
 -16   6   8       10.21       25.21     30.00 o 
 -14   6   8        6.94       -3.22     16.51 o 
 -12   6   8       41.51       49.80     18.90 o 
 -10   6   8     1059.40     1065.85     49.16 o 
  -8   6   8     6535.17     6252.83    177.03 o 
  -6   6   8     3621.89     3696.80    216.98 o 
  -4   6   8      450.60      404.06     32.80 o 
  -2   6   8      265.04      321.15     29.92 o 
   0   6   8     5867.49     5611.51    131.09 o 
   2   6   8      127.65      141.62     35.78 o 
   4   6   8     1211.40     1153.21     59.77 o 
   6   6   8        0.19        6.70     15.15 o 
   8   6   8     3594.77     3498.09     96.50 o 
  10   6   8     1918.71     2060.23     71.41 o 
  12   6   8       90.11       84.25     30.89 o 
  14   6   8      250.44      339.05     34.29 o 
  16   6   8      705.72      614.40     45.03 o 
  18   6   8       12.78       37.17     20.03 o 
  20   6   8      330.03      323.09     35.59 o 
  22   6   8      413.13      378.56     38.35 o 
  24   6   8      667.06      655.71     48.76 o 
  26   6   8      146.68      206.27     31.02 o 
  28   6   8        8.33       29.57     21.24 o 
  30   6   8      152.02      111.90     27.87 o 
  32   6   8      110.92      110.90     60.72 o 
  34   6   8       75.86       95.42     27.43 o 
  36   6   8       70.95       46.33     33.67 o 
  38   6   8      250.80      252.66     64.79 o 
  40   6   8      206.57      200.21     47.79 o 
  42   6   8      152.56       94.22     65.07 o 
  44   6   8       12.10       -1.00     33.89 o 
 -39   7   8      110.59      113.77     28.07 o 
 -37   7   8       14.43        2.59     22.71 o 
 -35   7   8      610.33      640.84     47.36 o 
 -33   7   8      154.46       90.51     28.59 o 
 -31   7   8       80.51       67.08     25.18 o 
 -29   7   8      211.10      302.77     33.45 o 
 -27   7   8      451.97      549.32     42.19 o 
 -25   7   8      384.68      420.24     36.80 o 
 -23   7   8      368.49      322.28     32.71 o 
 -21   7   8     3100.72     2910.16     86.01 o 
 -19   7   8        0.00       -8.93     15.83 o 
 -17   7   8     1051.73     1054.63     65.63 o 
 -15   7   8      392.17      364.73     46.36 o 
 -13   7   8        1.99        7.24     23.37 o 
 -11   7   8      457.02      388.77     48.24 o 
  -9   7   8      102.37       68.02     27.83 o 
  -7   7   8      753.65      645.67     59.27 o 
  -5   7   8       33.56       32.60     25.30 o 
  -3   7   8     1968.90     1892.54    125.35 o 
  -1   7   8      714.84      605.84     63.74 o 
   1   7   8      143.69       98.99     46.10 o 
   3   7   8      112.55      127.51     24.74 o 
   5   7   8      374.05      368.63     36.17 o 
   7   7   8      748.87      774.73     62.52 o 
   9   7   8        0.15      -16.99     16.99 o 
  11   7   8      116.93      167.02     28.73 o 
  13   7   8      116.24      119.32     25.23 o 
  15   7   8      186.01      164.51     28.63 o 
  17   7   8      224.48      215.10     31.58 o 
  19   7   8     1095.61     1097.96     61.79 o 
  21   7   8       19.26        7.41     21.10 o 
  23   7   8      408.97      435.53     43.58 o 
  25   7   8       15.36       36.42     23.93 o 
  27   7   8      303.37      310.46     49.29 o 
  29   7   8      367.31      368.40     54.70 o 
  31   7   8      567.60      541.08     77.84 o 
  33   7   8       17.79       20.73     32.10 o 
  35   7   8       22.50       -1.09     31.94 o 
  37   7   8       63.82       22.31     34.81 o 
 -32   8   8        0.01       55.81     30.15 o 
 -30   8   8       99.36       45.90     23.87 o 
 -28   8   8      148.52      104.45     27.20 o 
 -26   8   8        5.26      -12.68     20.17 o 
 -24   8   8      429.56      472.16     88.02 o 
 -22   8   8      240.42      174.70     32.67 o 
 -20   8   8      115.60       90.58     28.32 o 
 -18   8   8      280.46      214.05     34.93 o 
 -16   8   8      798.69      812.54     57.84 o 
 -14   8   8      398.45      421.24     44.40 o 
 -12   8   8      312.87      344.63     48.78 o 
 -10   8   8      363.86      310.78     48.18 o 
  -8   8   8        5.59       -5.78     25.34 o 
  -6   8   8       50.90       60.85     37.03 o 
  -4   8   8       50.92       43.32     31.41 o 
  -2   8   8       96.42       53.83     36.77 o 
   0   8   8       11.62       14.11     27.56 o 
   2   8   8      264.06      214.25     41.96 o 
   4   8   8        0.06       -0.57     26.17 o 
   6   8   8      105.81      115.28     33.61 o 
   8   8   8       89.08      123.41     28.36 o 
  10   8   8      366.16      438.76     43.68 o 
  12   8   8      241.71      247.67     35.61 o 
  14   8   8       30.35       26.32     22.77 o 
  16   8   8       14.11       27.38     23.53 o 
  18   8   8       30.66        3.18     25.55 o 
  20   8   8      130.82      125.18     52.83 o 
  22   8   8       12.18       19.59     25.24 o 
  24   8   8       30.36       46.03     25.94 o 
  26   8   8      133.14      126.36     32.16 o 
  28   8   8       88.55       95.80     38.34 o 
  30   8   8      423.34      504.55     64.46 o 
 -21   9   8       80.47      132.10     33.99 o 
 -19   9   8      108.49       83.43     29.06 o 
 -17   9   8      230.04      236.31     52.67 o 
 -15   9   8      746.71      881.37     64.37 o 
 -13   9   8       22.43        8.94     25.76 o 
 -11   9   8       24.59       32.93     26.40 o 
  -9   9   8      464.76      424.71     47.72 o 
  -7   9   8       13.23        8.98     31.54 o 
  -5   9   8     1100.59     1161.87     88.34 o 
  -3   9   8      220.58      242.28     47.81 o 
  -1   9   8        7.45       18.96     31.61 o 
   1   9   8      362.48      402.85     58.25 o 
   3   9   8      500.85      524.94     62.78 o 
   5   9   8        4.75      -28.63     28.63 o 
   7   9   8      412.45      427.86     59.81 o 
   9   9   8      128.69      142.60     44.37 o 
  11   9   8       25.57       47.13     28.20 o 
  13   9   8      243.00      254.49     39.21 o 
  15   9   8      771.61      926.88     66.98 o 
  17   9   8      125.42      135.14     34.08 o 
  19   9   8        0.19        0.11     27.97 o 
 -55   1   9        9.71       36.09     35.85 o 
 -53   1   9       33.15       45.78     41.07 o 
 -51   1   9       93.55       96.74     46.53 o 
 -49   1   9        0.21       32.96     35.93 o 
 -47   1   9       31.75       47.25     28.53 o 
 -45   1   9     1710.13     1717.59     85.31 o 
 -43   1   9      339.09      370.02     46.34 o 
 -41   1   9      301.32      265.48     40.15 o 
 -39   1   9      798.56      724.70     74.71 o 
 -37   1   9      105.10      102.24     34.29 o 
 -35   1   9        1.29        1.56     22.81 o 
 -33   1   9     3693.68     3757.19    170.73 o 
 -31   1   9     5084.25     5327.10    116.24 o 
 -29   1   9      550.88      553.75     28.96 o 
 -27   1   9      691.79      827.26     30.87 o 
 -25   1   9     1919.30     1705.84     74.28 o 
 -23   1   9       10.68        3.24      7.31 o 
 -21   1   9      449.37      448.83     38.26 o 
 -19   1   9     3743.31     3428.98    103.94 o 
 -17   1   9       16.78       30.29     19.06 o 
 -15   1   9     7064.72     7162.79    113.74 o 
 -13   1   9      438.68      544.67     22.83 o 
 -11   1   9      534.45      488.68     37.58 o 
  -9   1   9     8475.18     9349.63    142.20 o 
  -7   1   9       56.80       78.70     15.35 o 
  -5   1   9      330.09      393.95     30.95 o 
  -3   1   9        5.66        4.12     10.00 o 
  -1   1   9       75.58       81.17      9.39 o 
   1   1   9      207.40      219.69     14.30 o 
   3   1   9     5361.70     5586.90     90.10 o 
   5   1   9     2446.27     2848.70     67.28 o 
   7   1   9     3683.40     3873.57     67.31 o 
   9   1   9     1779.62     1838.76     39.33 o 
  11   1   9        0.55        2.31      6.51 o 
  13   1   9     9803.13     9914.91    172.49 o 
  15   1   9      190.32      237.94     25.01 o 
  17   1   9     1851.11     1704.91     40.29 o 
  19   1   9     3471.94     3497.78     76.11 o 
  21   1   9       53.25       16.04     11.81 o 
  23   1   9      311.68      237.94     32.92 o 
  25   1   9     4637.36     4547.71    122.03 o 
  27   1   9       78.67       66.60     17.37 o 
  29   1   9      703.14      723.04     41.18 o 
  31   1   9     1338.42     1327.94     51.14 o 
  33   1   9       29.77       25.86     17.34 o 
  35   1   9       48.10        8.10     16.09 o 
  37   1   9      138.51      158.86     25.05 o 
  39   1   9      323.89      209.16     44.39 o 
  41   1   9      124.55       99.63     24.23 o 
  43   1   9     2170.92     2311.14     95.53 o 
  45   1   9      511.75      497.12     65.90 o 
  47   1   9        0.19        1.57     31.72 o 
  49   1   9      220.45      286.24     44.66 o 
  51   1   9     1647.09     1999.88    157.49 o 
  53   1   9      219.38      236.46     95.19 o 
 -54   2   9      699.22      601.83     66.93 o 
 -52   2   9     3106.19     3165.40    131.67 o 
 -50   2   9       65.58       24.81     29.90 o 
 -48   2   9      106.00       76.88     32.56 o 
 -46   2   9     1620.88     1783.28    106.65 o 
 -44   2   9      944.97      938.83     71.33 o 
 -42   2   9      560.44      422.38     48.91 o 
 -40   2   9      163.93      150.38     33.14 o 
 -38   2   9       28.25       13.17     35.29 o 
 -36   2   9      102.86      142.16     30.11 o 
 -34   2   9     1327.44     1271.60     43.83 o 
 -32   2   9      328.61      368.42     26.58 o 
 -30   2   9     6265.23     6069.50    112.59 o 
 -28   2   9     2133.14     2281.48     57.46 o 
 -26   2   9     1527.41     1556.45     45.06 o 
 -24   2   9     3005.61     3192.04     68.91 o 
 -22   2   9     1077.38     1206.00     53.32 o 
 -20   2   9     1666.60     1610.43     61.61 o 
 -18   2   9     1096.07     1061.75    114.71 o 
 -16   2   9     4060.77     4460.64    117.02 o 
 -14   2   9     3320.63     3465.30     89.64 o 
 -12   2   9     5142.60     5434.17     90.08 o 
 -10   2   9     3923.15     3967.17     69.97 o 
  -8   2   9     9327.08     9697.65    147.92 o 
  -6   2   9      342.67      397.86     18.01 o 
  -4   2   9     4673.92     5041.22    146.72 o 
  -2   2   9     1228.27     1350.58     32.60 o 
   0   2   9    15259.83    16777.72    242.06 o 
   2   2   9     1057.67      951.72     41.24 o 
   4   2   9     1092.77     1326.63     31.31 o 
   6   2   9     1460.09     1514.51     33.55 o 
   8   2   9     3536.42     3714.99     82.44 o 
  10   2   9       12.46       27.21     18.11 o 
  12   2   9     2322.34     2471.39     63.87 o 
  14   2   9     3071.94     3041.64     74.75 o 
  16   2   9        9.93      -11.15     17.74 o 
  18   2   9      421.36      391.52     28.32 o 
  20   2   9     1158.68     1095.94     43.53 o 
  22   2   9    15570.16    14828.73    266.36 o 
  24   2   9     2833.74     2663.56     85.36 o 
  26   2   9     1712.59     1526.60     74.63 o 
  28   2   9     5084.98     5027.99    116.15 o 
  30   2   9     6790.94     6109.13    148.96 o 
  32   2   9       61.81        6.22     16.53 o 
  34   2   9        0.01      -15.42     15.42 o 
  36   2   9       18.95       16.69     18.13 o 
  38   2   9       20.34       49.60     21.36 o 
  40   2   9      714.32      687.31     48.29 o 
  42   2   9      118.35       74.00     23.35 o 
  44   2   9      213.92      205.77     31.73 o 
  46   2   9      174.78      198.20     33.02 o 
  48   2   9      804.99      884.19     58.31 o 
  50   2   9      190.31      176.90     41.14 o 
  52   2   9       75.57        4.56     31.47 o 
 -53   3   9      317.37      369.52    126.75 o 
 -51   3   9       19.00       49.26     34.52 o 
 -49   3   9     2448.05     2697.18    119.35 o 
 -47   3   9     1513.46     1324.68     84.01 o 
 -45   3   9      511.20      586.29     94.19 o 
 -43   3   9      257.66      281.81     43.90 o 
 -41   3   9      639.25      706.03     62.47 o 
 -39   3   9     1642.91     1477.46     51.75 o 
 -37   3   9       52.58       48.77     18.07 o 
 -35   3   9     1405.65     1362.56     48.08 o 
 -33   3   9      557.18      587.75     35.36 o 
 -31   3   9     1441.65     1321.16     46.13 o 
 -29   3   9        2.49        6.79     12.96 o 
 -27   3   9     2822.50     2790.45     68.00 o 
 -25   3   9      941.40     1018.08     38.35 o 
 -23   3   9       11.11       12.35     12.98 o 
 -21   3   9     1525.88     1614.50     53.43 o 
 -19   3   9      206.30      280.25     25.63 o 
 -17   3   9      424.55      385.08     28.70 o 
 -15   3   9       48.21       26.07     21.25 o 
 -13   3   9       74.34      133.49     26.30 o 
 -11   3   9      148.98      160.29     13.84 o 
  -9   3   9     2545.81     2921.25     64.43 o 
  -7   3   9      778.53      832.69     29.53 o 
  -5   3   9      856.44      757.88     30.27 o 
  -3   3   9     1047.28     1067.03     30.18 o 
  -1   3   9      939.94      991.45     32.09 o 
   1   3   9     4080.66     4483.44     89.68 o 
   3   3   9     8908.45     9126.36    142.28 o 
   5   3   9       32.55       17.46      7.96 o 
   7   3   9      197.73      242.55     27.64 o 
   9   3   9     1017.77      949.35     47.65 o 
  11   3   9     1240.70     1248.96     72.17 o 
  13   3   9     1521.67     1530.63     51.51 o 
  15   3   9    12164.11    11412.01    212.69 o 
  17   3   9     2963.45     2871.92    145.45 o 
  19   3   9     2589.09     2301.27     67.68 o 
  21   3   9      149.46      122.50     20.89 o 
  23   3   9        5.46       30.65     16.49 o 
  25   3   9    14014.82    13643.46    254.72 o 
  27   3   9     5752.10     5390.60    124.76 o 
  29   3   9      947.58      908.88     49.04 o 
  31   3   9       26.44       33.16     18.42 o 
  33   3   9      398.02      424.11     42.25 o 
  35   3   9      154.95       78.44     32.95 o 
  37   3   9       11.42       16.87     26.06 o 
  39   3   9        7.52       17.35     20.26 o 
  41   3   9        3.70      -13.11     20.16 o 
  43   3   9      632.64      679.57     51.35 o 
  45   3   9      723.92      759.23     54.83 o 
  47   3   9      196.54      234.08     35.49 o 
  49   3   9      539.88      643.03     52.79 o 
  51   3   9        0.59       -2.88     36.14 o 
 -50   4   9       59.83       17.54     33.04 o 
 -48   4   9      103.16       48.21     34.81 o 
 -46   4   9      429.95      422.83     55.84 o 
 -44   4   9       33.99       18.36     28.78 o 
 -42   4   9      572.93      583.24     83.36 o 
 -40   4   9      842.77      901.76     48.86 o 
 -38   4   9      152.08      108.07     26.76 o 
 -36   4   9      244.58      188.47     24.76 o 
 -34   4   9        3.37      -14.76     14.76 o 
 -32   4   9       20.12      -12.33     16.87 o 
 -30   4   9       65.91      105.12     19.81 o 
 -28   4   9      977.22      795.95     41.78 o 
 -26   4   9      457.75      413.21     30.82 o 
 -24   4   9       78.45       89.54     17.80 o 
 -22   4   9      393.65      340.82     31.32 o 
 -20   4   9     1711.96     1736.48     71.57 o 
 -18   4   9      410.95      377.47     32.09 o 
 -16   4   9      264.86      208.26     23.43 o 
 -14   4   9      882.82      977.41     49.11 o 
 -12   4   9      879.78      895.31     45.27 o 
 -10   4   9     4084.52     4125.02     96.19 o 
  -8   4   9     1436.72     1406.56     94.64 o 
  -6   4   9     2081.02     2238.28     56.91 o 
  -4   4   9      357.13      391.39     29.01 o 
  -2   4   9        1.78        6.78      6.98 o 
   0   4   9       26.61        4.55      8.19 o 
   6   4   9      188.05      110.26     17.38 o 
   8   4   9      157.92      186.56     22.12 o 
  10   4   9     1592.12     1381.02     50.75 o 
  12   4   9       16.49       34.53     16.07 o 
  14   4   9     3759.49     3615.94    109.28 o 
  16   4   9      753.71      723.32     77.58 o 
  18   4   9       19.85       26.37     16.58 o 
  20   4   9     1359.62     1161.82     49.95 o 
  22   4   9      917.80      921.71     47.34 o 
  24   4   9      212.17      209.88     27.59 o 
  26   4   9      315.04      368.93     71.76 o 
  28   4   9      292.39      250.82     30.48 o 
  30   4   9       10.32       29.15     19.05 o 
  32   4   9       17.97        7.95     18.20 o 
  34   4   9        0.53      -13.92     16.94 o 
  36   4   9      228.03      177.87     38.73 o 
  38   4   9        4.09        5.84     33.94 o 
  40   4   9      825.98     1023.51     62.18 o 
  42   4   9      214.67      195.43     32.81 o 
  44   4   9       20.77       26.46     24.42 o 
  46   4   9        4.42        0.59     31.88 o 
  48   4   9       72.75       69.78     38.68 o 
  50   4   9       37.32       28.47     40.04 o 
 -47   5   9       49.36       53.51     36.65 o 
 -45   5   9      793.96      848.73     61.10 o 
 -43   5   9      271.84      281.84     38.48 o 
 -41   5   9      457.02      348.26     35.42 o 
 -39   5   9      203.39      223.16     37.69 o 
 -37   5   9       23.42       19.81     20.19 o 
 -35   5   9       10.44        7.35     17.90 o 
 -33   5   9        0.00      -11.59     15.48 o 
 -31   5   9       85.44       71.10     19.52 o 
 -29   5   9       34.99       54.71     18.87 o 
 -27   5   9       26.24        9.02     15.36 o 
 -25   5   9        0.01       12.11     15.36 o 
 -23   5   9     2336.42     2347.00     66.07 o 
 -21   5   9      298.84      281.58     30.44 o 
 -19   5   9     4830.12     4766.03    115.50 o 
 -17   5   9     1680.42     1521.04     57.10 o 
 -15   5   9     2308.43     2203.13     69.47 o 
 -13   5   9       55.04       71.94     19.49 o 
 -11   5   9      492.83      528.59     52.88 o 
  -9   5   9     1971.32     2027.00     72.28 o 
  -7   5   9     5678.53     5514.65    122.08 o 
  -5   5   9     1451.08     1456.25     50.02 o 
  -3   5   9     5871.66     5878.48    126.52 o 
  -1   5   9      464.61      345.92     40.05 o 
   1   5   9     2484.66     2482.43     71.79 o 
   3   5   9     1329.28     1164.33     49.98 o 
   5   5   9      466.40      478.81     30.94 o 
   7   5   9        0.12       16.84     15.76 o 
   9   5   9     2031.11     2045.75     67.45 o 
  11   5   9      718.15      674.95     56.93 o 
  13   5   9     4331.67     4293.41    108.23 o 
  15   5   9     1259.68     1260.36     54.03 o 
  17   5   9      943.94      797.93     48.83 o 
  19   5   9     2200.27     2244.35     79.84 o 
  21   5   9      111.69      197.79     29.18 o 
  23   5   9      626.01      477.76     39.68 o 
  25   5   9      150.68      116.77     27.37 o 
  27   5   9      468.07      375.72     44.47 o 
  29   5   9      270.36      205.50     30.96 o 
  31   5   9      820.64      782.21     53.12 o 
  33   5   9      886.97      974.34     60.27 o 
  35   5   9       81.69       52.37     35.41 o 
  37   5   9       44.50       44.04     24.05 o 
  39   5   9      120.61      131.25     31.48 o 
  41   5   9       12.77      -17.99     26.92 o 
  43   5   9       10.17       24.82     53.09 o 
  45   5   9      106.41       50.57     37.65 o 
  47   5   9      994.45     1257.51    142.26 o 
 -42   6   9      143.62       83.51     28.88 o 
 -40   6   9      617.37      623.91     46.91 o 
 -38   6   9      531.55      492.74     55.66 o 
 -36   6   9       29.55       21.70     21.68 o 
 -34   6   9     2430.22     2494.43    123.42 o 
 -32   6   9     1573.40     1592.20    110.22 o 
 -30   6   9        6.12        7.97     18.06 o 
 -28   6   9        0.42      -15.89     15.89 o 
 -26   6   9      184.90      232.78     31.85 o 
 -24   6   9      207.50      183.15     25.64 o 
 -22   6   9      934.92      991.48     48.75 o 
 -20   6   9        2.59        4.15     17.84 o 
 -18   6   9      116.66      152.99     37.46 o 
 -16   6   9     2529.06     2370.94     77.13 o 
 -14   6   9        4.83       -9.04     16.57 o 
 -12   6   9        5.77      -22.61     22.91 o 
 -10   6   9        4.11       -9.71     21.52 o 
  -8   6   9     5487.71     5332.41    160.36 o 
  -6   6   9       63.01       24.36     26.52 o 
  -4   6   9      108.93       89.85     28.23 o 
  -2   6   9     1370.85     1412.15     55.80 o 
   0   6   9     2101.46     1932.94     65.90 o 
   2   6   9      304.16      296.36     32.03 o 
   4   6   9     2271.66     2209.32     71.81 o 
   6   6   9      394.22      389.18     31.06 o 
   8   6   9     5442.90     5326.84    131.40 o 
  10   6   9     3574.13     3371.18     95.83 o 
  12   6   9        0.17       -2.07     16.51 o 
  14   6   9       15.40       13.61     18.29 o 
  16   6   9      967.76      905.92     55.03 o 
  18   6   9      172.02      152.69     45.14 o 
  20   6   9       26.45       47.42     22.04 o 
  22   6   9        0.15      -13.25     18.61 o 
  24   6   9      703.46      647.64     49.35 o 
  26   6   9      287.91      214.67     57.67 o 
  28   6   9        1.12        3.68     21.55 o 
  30   6   9       68.66       99.45     26.42 o 
  32   6   9      398.86      342.12     40.10 o 
  34   6   9      701.70      789.42     58.83 o 
  36   6   9      392.94      401.34     44.69 o 
  38   6   9       54.64      -11.58     29.21 o 
  40   6   9      104.21      133.21     41.70 o 
  42   6   9        2.06       -6.71     34.74 o 
 -37   7   9       16.36       29.47     24.33 o 
 -35   7   9      303.50      384.48     42.01 o 
 -33   7   9      854.08      653.56     47.19 o 
 -31   7   9      147.21      134.05     30.63 o 
 -29   7   9      159.45       98.93     24.91 o 
 -27   7   9       23.91       29.48     21.31 o 
 -25   7   9      190.17      242.58     33.18 o 
 -23   7   9      977.13     1182.14     62.85 o 
 -21   7   9        0.37       21.34     18.86 o 
 -19   7   9      327.53      280.43     36.33 o 
 -17   7   9      539.34      458.67     52.44 o 
 -15   7   9      768.96      830.17     68.02 o 
 -13   7   9      257.52      199.14     38.20 o 
 -11   7   9     1393.14     1353.27     76.67 o 
  -9   7   9       10.42       29.23     24.96 o 
  -7   7   9       20.67       31.87     25.17 o 
  -5   7   9      771.94      697.71     85.94 o 
  -3   7   9       49.36       47.68     27.97 o 
  -1   7   9      428.61      435.23     51.38 o 
   1   7   9      476.58      459.15     54.80 o 
   3   7   9      600.59      544.40     42.37 o 
   5   7   9       52.87       41.51     21.09 o 
   7   7   9       35.31       45.44     20.49 o 
   9   7   9      384.30      376.47     58.38 o 
  11   7   9       95.90      136.91     33.43 o 
  13   7   9      120.93       69.59     27.07 o 
  15   7   9        0.24       22.52     20.63 o 
  17   7   9      425.20      367.66     39.51 o 
  19   7   9      103.93       90.82     26.39 o 
  21   7   9      519.08      560.02     49.26 o 
  23   7   9      249.38      183.36     33.14 o 
  25   7   9      186.42      187.56     40.75 o 
  27   7   9        0.56       -9.35     38.77 o 
  29   7   9      591.89      611.66     65.69 o 
  31   7   9      166.07      158.53     34.29 o 
  33   7   9      390.57      407.10     57.83 o 
  35   7   9     1077.58     1195.78     97.83 o 
  37   7   9      201.44      122.46     44.08 o 
 -30   8   9       56.27       11.78     26.76 o 
 -28   8   9      138.60       84.99     30.74 o 
 -26   8   9        0.10      -13.21     22.82 o 
 -24   8   9       16.29       20.34     24.24 o 
 -22   8   9      165.87      184.43     33.88 o 
 -20   8   9        0.24       20.89     24.93 o 
 -18   8   9      197.34      180.59     33.98 o 
 -16   8   9      280.38      248.89     36.26 o 
 -14   8   9       70.47       44.41     31.65 o 
 -12   8   9      224.10      172.38     38.95 o 
 -10   8   9     1543.19     1595.23     88.41 o 
  -8   8   9      625.49      713.73     88.59 o 
  -6   8   9     1229.66     1381.37    231.15 o 
  -4   8   9       19.27       26.11     52.27 o 
  -2   8   9     1118.78     1275.28    152.48 o 
   0   8   9       67.46       64.89     33.51 o 
   2   8   9      613.85      692.15     72.33 o 
   4   8   9       10.03       44.04     32.10 o 
   6   8   9        9.48       26.41     30.09 o 
   8   8   9      629.51      663.64     51.48 o 
  10   8   9      143.95      120.30     25.35 o 
  12   8   9     1483.32     1496.54     68.94 o 
  14   8   9       28.29       55.90     26.46 o 
  16   8   9       17.70       25.39     25.33 o 
  18   8   9      500.62      418.73     45.42 o 
  20   8   9     1088.42     1398.34     74.13 o 
  22   8   9     1377.62     1650.09     77.04 o 
  24   8   9      216.70      130.75     47.62 o 
  26   8   9       73.23       52.00     33.30 o 
  28   8   9      385.01      387.84     58.16 o 
  30   8   9      704.05      757.64    112.73 o 
 -19   9   9      119.85      103.34     38.58 o 
 -17   9   9       62.22       34.46     28.66 o 
 -15   9   9      559.13      563.07     54.27 o 
 -13   9   9      109.80       97.74     30.91 o 
 -11   9   9      192.44      189.13     36.47 o 
  -9   9   9      969.08      953.23     81.99 o 
  -7   9   9     1706.56     1730.30     95.57 o 
  -5   9   9      393.05      502.98     62.39 o 
  -3   9   9     1288.83     1256.65     93.95 o 
  -1   9   9      577.51      670.09     71.19 o 
   1   9   9      258.13      333.03     54.90 o 
   3   9   9       44.08       20.80     34.34 o 
   5   9   9        0.87       -5.49     32.14 o 
   7   9   9      355.51      471.19     63.34 o 
   9   9   9      415.87      457.55     62.04 o 
  11   9   9      435.97      575.20     69.53 o 
  13   9   9        0.08      -10.77     26.62 o 
  15   9   9     4608.95     5392.79    196.39 o 
  17   9   9     1274.22     1563.83     82.31 o 
 -54   0  10       43.38       40.98     48.68 o 
 -52   0  10       13.63      -31.74     38.71 o 
 -50   0  10     2613.03     2514.09    159.62 o 
 -48   0  10      658.53      593.74     85.10 o 
 -46   0  10      157.56      112.83     47.79 o 
 -44   0  10      163.57      103.43     46.80 o 
 -42   0  10     2899.88     2857.17    156.14 o 
 -40   0  10      157.58      184.10     49.11 o 
 -38   0  10    10619.96    10409.84    364.96 o 
 -36   0  10     9216.71     9235.19    329.30 o 
 -34   0  10     2218.26     2182.00    122.30 o 
 -32   0  10        6.31       -6.54     24.88 o 
 -30   0  10     5408.90     5266.88    206.63 o 
 -28   0  10      205.72      228.66     44.04 o 
 -26   0  10       57.29       56.82     30.02 o 
 -24   0  10     1802.48     1915.47    101.44 o 
 -22   0  10     9384.22     9552.63    211.49 o 
 -20   0  10       35.25       16.52     12.71 o 
 -18   0  10     3289.37     3220.26    104.54 o 
 -16   0  10     4017.92     4115.99    105.19 o 
 -14   0  10    36139.26    38245.04    750.74 o 
 -12   0  10    15281.24    16670.75    342.95 o 
 -10   0  10      484.14      516.44     31.39 o 
  -8   0  10        4.32        1.08     10.00 o 
  -6   0  10     3872.41     4513.21    109.58 o 
  -4   0  10     4550.58     5548.06    157.62 o 
  -2   0  10      331.21      361.59     25.91 o 
   0   0  10     8209.70     8777.64    190.02 o 
   2   0  10    33595.37    33467.31    656.74 o 
   4   0  10    43004.97    21172.94    593.78 o 
   6   0  10     9643.76     9381.47    293.01 o 
   8   0  10      360.82      213.88     32.03 o 
  10   0  10    11339.67    12043.38    367.97 o 
  12   0  10     1840.04     2289.08    101.84 o 
  14   0  10     2212.17     2266.12     68.51 o 
  16   0  10     3980.91     3787.04    100.48 o 
  20   0  10       30.55        4.43     34.04 o 
  22   0  10       80.89       25.36     48.00 o 
  24   0  10     2266.13     2278.03     83.43 o 
  26   0  10     6773.59     6260.83    157.67 o 
  28   0  10     2632.14     2232.97     78.61 o 
  30   0  10     1570.21     1601.30     66.07 o 
  32   0  10     4160.84     4016.30    175.33 o 
  34   0  10       36.96       21.21     29.34 o 
  36   0  10       24.19       37.14     34.28 o 
  38   0  10       24.26        8.14     29.62 o 
  40   0  10       23.49       31.07     34.04 o 
  42   0  10        0.02       29.88     34.39 o 
  44   0  10     1295.87     1230.62     98.92 o 
  46   0  10     5062.34     4990.07    222.38 o 
  48   0  10     3316.61     3593.72    185.13 o 
  50   0  10      483.75      659.33     90.64 o 
  52   0  10      283.15      342.94     72.98 o 
  54   0  10      133.35      103.26     55.79 o 
 -53   1  10      169.86      136.11     40.52 o 
 -51   1  10        1.28       -2.02     27.95 o 
 -49   1  10      679.23      532.84     59.18 o 
 -47   1  10        3.63        0.81     25.95 o 
 -45   1  10      162.80      132.38     34.53 o 
 -43   1  10       65.65       82.41     65.48 o 
 -41   1  10     1083.99     1041.13     67.96 o 
 -39   1  10     3058.70     2929.95    109.10 o 
 -37   1  10     2767.97     2543.14     97.52 o 
 -35   1  10     3312.57     3219.34    110.85 o 
 -33   1  10     3382.52     3559.80    115.97 o 
 -31   1  10      328.65      260.23     34.84 o 
 -29   1  10     3191.83     3028.43     78.24 o 
 -27   1  10      694.33      601.00     28.51 o 
 -25   1  10      514.40      460.47     25.94 o 
 -23   1  10     2336.74     2615.40     68.02 o 
 -21   1  10     1706.07     1637.91     50.44 o 
 -19   1  10      246.92      284.43     29.55 o 
 -17   1  10        2.75        1.75      7.33 o 
 -15   1  10     1017.45      982.96     28.76 o 
 -13   1  10     1345.98     1452.65     35.84 o 
 -11   1  10     8662.49     9167.62    141.86 o 
  -9   1  10    16450.52    18302.31    263.82 o 
  -7   1  10      450.61      453.15     20.56 o 
  -5   1  10      184.40      182.90     13.62 o 
  -3   1  10      225.00      169.17     13.18 o 
  -1   1  10     2763.12     3082.13     68.41 o 
   1   1  10     1439.98     1756.20     38.74 o 
   3   1  10     4384.79     5376.24     88.90 o 
   5   1  10     3923.04     4091.71     71.66 o 
   7   1  10    15876.59    17019.67    271.81 o 
   9   1  10      835.00      986.79     29.27 o 
  11   1  10     2167.58     2242.92     46.86 o 
  13   1  10     1102.48     1008.22     28.75 o 
  15   1  10      409.75      454.09     22.78 o 
  17   1  10      339.08      370.18     34.55 o 
  19   1  10      189.98      208.79     18.32 o 
  21   1  10     5295.36     5274.44    161.97 o 
  23   1  10        4.79       17.13     14.37 o 
  25   1  10     3285.56     3165.28     81.51 o 
  27   1  10     4235.24     4102.38     98.54 o 
  29   1  10     1027.70      867.89     44.66 o 
  31   1  10      299.90      274.09     28.80 o 
  33   1  10      567.71      448.01     42.91 o 
  35   1  10      651.11      498.79     38.75 o 
  37   1  10      234.66      203.25     31.67 o 
  39   1  10       32.74       40.20     20.64 o 
  41   1  10       96.97       43.03     53.75 o 
  43   1  10      243.50      211.52     37.98 o 
  45   1  10      843.69      819.79     66.56 o 
  47   1  10      768.59      719.51     63.77 o 
  49   1  10     2774.49     3192.74    144.63 o 
  51   1  10     1138.20     1500.94    102.41 o 
  53   1  10      248.31      232.67     45.96 o 
 -52   2  10        0.28       -8.91     31.36 o 
 -50   2  10      277.84      304.67     50.12 o 
 -48   2  10       17.39       40.67     30.97 o 
 -46   2  10       36.27       60.10     31.20 o 
 -44   2  10      173.62      147.52     35.83 o 
 -42   2  10       45.71       50.26     27.65 o 
 -40   2  10      313.44      339.66     44.31 o 
 -38   2  10     1761.70     1898.82     86.03 o 
 -36   2  10       57.11       72.62     27.05 o 
 -34   2  10      111.16      111.84     28.32 o 
 -32   2  10     1340.61     1395.53     45.41 o 
 -30   2  10      158.91      140.15     18.74 o 
 -28   2  10      804.67      759.43     35.51 o 
 -26   2  10     1445.34     1396.95     43.37 o 
 -24   2  10       90.03       62.45     16.42 o 
 -22   2  10      822.23      933.22     39.18 o 
 -20   2  10       56.22       85.77     23.06 o 
 -18   2  10      468.14      495.88     74.00 o 
 -16   2  10       50.07      122.39     20.61 o 
 -14   2  10      142.29       91.59     15.05 o 
 -12   2  10      347.19      395.80     18.92 o 
 -10   2  10        0.33       10.98      6.99 o 
  -8   2  10     2762.04     3045.63     83.29 o 
  -6   2  10      822.60      870.49     26.34 o 
  -4   2  10      757.01      687.41     27.98 o 
  -2   2  10      450.23      381.65     18.27 o 
   0   2  10      148.92      164.15     16.65 o 
   2   2  10      905.17     1192.43     37.34 o 
   4   2  10     2736.38     2613.24     51.22 o 
   6   2  10      297.38      341.03     16.16 o 
   8   2  10       35.68       17.98      6.87 o 
  10   2  10     1204.79     1158.18     50.75 o 
  12   2  10       15.02       73.85     18.17 o 
  14   2  10      669.84      809.06    100.95 o 
  16   2  10     2202.96     2030.96    119.40 o 
  18   2  10     4962.24     4625.15    113.59 o 
  20   2  10     1555.88     1412.99     50.40 o 
  22   2  10      915.19      928.78     41.54 o 
  24   2  10     1256.85     1140.37     46.55 o 
  26   2  10      456.49      525.98     37.05 o 
  28   2  10      313.72      353.32     32.10 o 
  30   2  10       54.58       47.79     18.65 o 
  32   2  10      463.02      344.13     33.44 o 
  34   2  10     2194.80     2208.95     72.77 o 
  36   2  10       39.29       70.71     21.89 o 
  38   2  10      762.24      699.10     47.82 o 
  40   2  10      696.77      759.38     50.86 o 
  42   2  10      179.01      124.98     26.91 o 
  44   2  10        6.49      -35.50     36.65 o 
  46   2  10      140.21      138.38     36.20 o 
  48   2  10       19.64       -3.32     28.46 o 
  50   2  10      198.32      176.69     42.01 o 
  52   2  10      657.72      715.76     86.53 o 
 -51   3  10      334.91      372.89     54.98 o 
 -49   3  10        0.27      -22.40     28.12 o 
 -47   3  10      327.42      314.63     48.72 o 
 -45   3  10     1270.30     1275.68     77.51 o 
 -43   3  10      361.01      383.28     51.29 o 
 -41   3  10      359.87      387.07     49.43 o 
 -39   3  10     1428.79     1477.16     78.38 o 
 -37   3  10      538.35      502.26     34.19 o 
 -35   3  10        2.78       -5.04     16.65 o 
 -33   3  10      450.01      404.83     30.36 o 
 -31   3  10       18.19        6.24     14.76 o 
 -29   3  10     1867.30     1677.00     52.28 o 
 -27   3  10     3607.02     3583.82     80.55 o 
 -25   3  10     2045.05     1988.07     55.39 o 
 -23   3  10     3381.70     3173.71     83.42 o 
 -21   3  10      413.27      456.78     53.32 o 
 -19   3  10      457.87      647.14     80.98 o 
 -17   3  10      937.15     1040.35     44.35 o 
 -15   3  10       42.58       45.91     23.68 o 
 -13   3  10     1811.65     1652.88     62.93 o 
 -11   3  10      750.75      762.90     89.48 o 
  -9   3  10       35.83       34.65     13.66 o 
  -7   3  10      177.39      160.63     27.13 o 
  -5   3  10      708.25      675.16     38.15 o 
  -3   3  10      218.17      379.86     27.32 o 
  -1   3  10     3506.85     3763.72     70.19 o 
   1   3  10     3904.69     3694.82     69.07 o 
   3   3  10     3114.94     3398.72     81.00 o 
   5   3  10       18.37       13.77     16.84 o 
   7   3  10     1404.39     1523.15     60.92 o 
   9   3  10       57.83      132.77     24.03 o 
  11   3  10     3322.36     2957.90     93.26 o 
  13   3  10     5538.76     5245.82    122.01 o 
  15   3  10      798.98      883.62     55.30 o 
  17   3  10      939.34      834.77     61.59 o 
  19   3  10      217.06      192.89     24.75 o 
  21   3  10        8.56        3.54     18.96 o 
  23   3  10      594.33      561.66     39.74 o 
  25   3  10     2206.06     2235.63     77.44 o 
  27   3  10     2835.73     2830.10     82.85 o 
  29   3  10      935.55      873.50     50.65 o 
  31   3  10       37.19       62.87     21.74 o 
  33   3  10       13.67       17.03     19.55 o 
  35   3  10       81.38      101.50     27.39 o 
  37   3  10     1472.65     1346.84     59.00 o 
  39   3  10      587.06      638.95     48.36 o 
  41   3  10       46.51       20.24     22.72 o 
  43   3  10     1148.93     1205.85     63.70 o 
  45   3  10      274.15      286.35     38.49 o 
  47   3  10       97.04       88.96     30.17 o 
  49   3  10      126.00       95.78     31.03 o 
  51   3  10      101.40       86.94     57.69 o 
 -50   4  10      510.76      358.23     78.43 o 
 -48   4  10        1.96        5.03     33.60 o 
 -46   4  10       17.78        9.43     30.48 o 
 -44   4  10       96.47       62.99     74.23 o 
 -42   4  10       81.84       69.30     32.50 o 
 -40   4  10       27.96       72.09     21.91 o 
 -38   4  10       82.89       72.97     20.41 o 
 -36   4  10     1549.85     1510.12     71.45 o 
 -34   4  10        6.77      -13.41     15.14 o 
 -32   4  10      114.72      153.34     22.99 o 
 -30   4  10      284.78      270.44     37.21 o 
 -28   4  10     2023.88     2037.75     60.27 o 
 -26   4  10     1472.34     1499.87     64.63 o 
 -24   4  10     2035.97     1801.76     62.49 o 
 -22   4  10        0.48        4.49     15.55 o 
 -20   4  10     1110.14     1044.99     58.65 o 
 -18   4  10      417.96      417.38     33.49 o 
 -16   4  10        3.52      -12.40     12.40 o 
 -14   4  10       51.38       12.40     13.56 o 
 -12   4  10      466.36      468.13     32.73 o 
 -10   4  10      618.49      592.01     35.93 o 
  -8   4  10     1775.31     1796.58     56.04 o 
  -6   4  10     1681.21     1885.20     72.43 o 
  -4   4  10      386.39      376.95     24.60 o 
  -2   4  10      771.40      804.94     45.06 o 
   0   4  10     5926.36     6080.51    127.54 o 
   2   4  10     1091.30     1133.65     51.88 o 
   4   4  10     3719.39     3651.68    110.29 o 
   6   4  10        0.68       -2.20     12.57 o 
   8   4  10      343.70      331.43     33.47 o 
  10   4  10     4457.64     4334.27    103.88 o 
  12   4  10     4595.00     4467.29    106.82 o 
  14   4  10      694.23      692.37     40.29 o 
  16   4  10     2948.94     2942.90     82.59 o 
  18   4  10     2527.26     2537.74     76.30 o 
  20   4  10     6605.11     5951.49    135.34 o 
  22   4  10      698.99      728.10     46.82 o 
  24   4  10      144.34      115.64     45.44 o 
  26   4  10      450.46      505.67     40.76 o 
  28   4  10      192.20      219.08     30.13 o 
  30   4  10      917.29      956.07     55.85 o 
  32   4  10       13.07       19.67     20.47 o 
  34   4  10      427.06      410.46     40.03 o 
  36   4  10       10.36      -10.08     23.13 o 
  38   4  10       87.64       86.65     27.13 o 
  40   4  10      170.32      151.51     30.91 o 
  42   4  10      242.16      284.32     38.32 o 
  44   4  10      641.88      621.32     52.38 o 
  46   4  10      232.07      305.38     41.05 o 
  48   4  10        0.71        0.71     31.87 o 
 -45   5  10        0.10      -10.79     31.62 o 
 -43   5  10       39.03       34.90     23.64 o 
 -41   5  10       28.24       26.43     21.94 o 
 -39   5  10       35.17       31.70     20.81 o 
 -37   5  10     1041.61     1092.87     56.13 o 
 -35   5  10      693.33      620.20     54.30 o 
 -33   5  10      404.49      445.83     37.43 o 
 -31   5  10      132.52      106.44     22.76 o 
 -29   5  10       62.05       44.92     24.27 o 
 -27   5  10       14.48       32.99     16.61 o 
 -25   5  10     1220.27     1110.55     51.41 o 
 -23   5  10      179.66      137.06     23.84 o 
 -21   5  10      104.52       91.83     22.51 o 
 -19   5  10     1853.93     1791.64     64.04 o 
 -17   5  10        0.03       -4.09     16.06 o 
 -15   5  10       14.45       13.36     16.56 o 
 -13   5  10      517.57      573.71     40.00 o 
 -11   5  10     5076.92     5335.33    122.50 o 
  -9   5  10     5304.48     5233.06    139.22 o 
  -7   5  10        9.23      -17.71     17.96 o 
  -5   5  10     1088.23      947.37     60.14 o 
  -3   5  10      711.52      677.94     37.86 o 
  -1   5  10     3839.67     3468.47     88.66 o 
   1   5  10        0.36       -2.41     14.39 o 
   3   5  10     1944.78     1969.53     63.65 o 
   5   5  10      387.59      351.57     68.80 o 
   7   5  10     1158.98     1241.34     72.85 o 
   9   5  10     7114.08     6726.21    161.29 o 
  11   5  10     3431.25     3229.50    127.60 o 
  13   5  10     1491.27     1363.82     56.27 o 
  15   5  10     2276.69     2164.82    117.52 o 
  17   5  10     2551.19     2218.18     79.50 o 
  19   5  10      170.59      108.35     23.56 o 
  21   5  10     1414.62     1444.60     60.64 o 
  23   5  10      309.70      312.33     34.62 o 
  25   5  10       30.21       16.04     19.49 o 
  27   5  10     1390.16     1305.05     60.21 o 
  29   5  10      169.12      156.77     29.39 o 
  31   5  10       24.05       23.68     22.15 o 
  33   5  10     1090.72     1093.22     61.36 o 
  35   5  10      177.38      147.06     29.93 o 
  37   5  10       29.28       37.16     25.67 o 
  39   5  10     1731.05     1732.31     76.42 o 
  41   5  10      173.27      258.71     38.89 o 
  43   5  10      717.36      844.73     79.17 o 
  45   5  10       66.51      -11.69     34.42 o 
 -42   6  10        6.53       -8.47     22.47 o 
 -40   6  10      486.71      568.41     44.98 o 
 -38   6  10        0.25       -3.89     21.42 o 
 -36   6  10       42.36       45.41     22.14 o 
 -34   6  10      158.27      151.54     27.49 o 
 -32   6  10       52.92       32.22     21.38 o 
 -30   6  10     1512.72     1530.39     58.94 o 
 -28   6  10      102.09       69.83     21.82 o 
 -26   6  10      341.99      302.57     31.61 o 
 -24   6  10       93.31       55.71     23.66 o 
 -22   6  10       24.54       14.80     17.23 o 
 -20   6  10      379.37      414.14     38.34 o 
 -18   6  10      459.92      427.52     61.98 o 
 -16   6  10     1562.15     1438.02     59.99 o 
 -14   6  10     2490.05     2295.66    148.00 o 
 -12   6  10      887.20      939.83     70.57 o 
 -10   6  10       61.54       43.85     25.25 o 
  -8   6  10        1.22      -13.08     22.33 o 
  -6   6  10     5222.71     5146.07    158.32 o 
  -4   6  10      597.38      512.74     52.81 o 
  -2   6  10     2038.14     2194.82    194.20 o 
   0   6  10     1216.55     1279.88     52.54 o 
   2   6  10     2750.69     2529.71     77.85 o 
   4   6  10     1763.46     1693.90     62.83 o 
   6   6  10        0.99       -5.68     15.48 o 
   8   6  10      574.32      520.90     40.13 o 
  10   6  10     2013.16     1861.22    117.56 o 
  12   6  10       57.34       45.53     20.58 o 
  14   6  10      544.53      518.90     42.55 o 
  16   6  10       19.98       21.03     19.32 o 
  18   6  10       49.77       53.37     22.43 o 
  20   6  10     1163.06     1005.44     57.73 o 
  22   6  10       21.57       21.52     20.62 o 
  24   6  10      510.11      475.61     71.42 o 
  26   6  10     1682.67     1844.38     85.30 o 
  28   6  10        1.61        6.85     21.45 o 
  30   6  10       70.04       76.99     34.69 o 
  32   6  10      635.58      647.43     53.19 o 
  34   6  10      266.32      278.25     39.59 o 
  36   6  10      341.82      392.78     45.61 o 
  38   6  10       48.30       46.60     28.27 o 
  40   6  10      230.92      136.74     93.32 o 
 -37   7  10       66.77       75.86     56.72 o 
 -35   7  10       33.91       33.29     23.54 o 
 -33   7  10      109.82       82.99     26.23 o 
 -31   7  10        0.55        0.21     20.18 o 
 -29   7  10      561.75      550.06     42.73 o 
 -27   7  10       93.59      107.36     25.34 o 
 -25   7  10      639.56      621.79     44.72 o 
 -23   7  10       62.28       80.56     28.55 o 
 -21   7  10       82.54       48.10     26.69 o 
 -19   7  10      384.25      348.68     48.41 o 
 -17   7  10        0.43      -20.62     23.98 o 
 -15   7  10        0.90       -9.45     23.99 o 
 -13   7  10      409.71      497.97     93.87 o 
 -11   7  10       59.78       59.09     44.80 o 
  -9   7  10       85.25       71.86     30.45 o 
  -7   7  10       23.86       -9.39     23.94 o 
  -5   7  10       10.11       21.32     27.00 o 
  -3   7  10      402.36      375.06     48.45 o 
  -1   7  10      585.62      646.12     88.80 o 
   1   7  10      259.98      319.31     59.00 o 
   3   7  10      270.64      324.61     47.41 o 
   5   7  10     2674.89     2835.97     99.90 o 
   7   7  10      319.75      370.53     38.34 o 
   9   7  10     1871.22     1859.58     72.53 o 
  11   7  10     1574.18     1764.73     71.05 o 
  13   7  10        0.36       30.65     21.97 o 
  15   7  10     1647.62     1677.05     70.83 o 
  17   7  10        0.09       -0.86     21.23 o 
  19   7  10      436.26      497.43     46.99 o 
  21   7  10      161.87      131.75     57.47 o 
  23   7  10       18.90       20.66     23.85 o 
  25   7  10        3.41        2.13     24.40 o 
  27   7  10       80.44       82.25     29.15 o 
  29   7  10      133.19      192.82     36.86 o 
  31   7  10      691.00      844.78     63.73 o 
  33   7  10      706.63      699.27     59.92 o 
  35   7  10      251.73      270.88     52.38 o 
 -28   8  10       60.45       33.37     27.74 o 
 -26   8  10       22.77       58.33     29.16 o 
 -24   8  10       70.62      -10.71     24.88 o 
 -22   8  10       45.59       50.82     28.35 o 
 -20   8  10      525.71      507.18     49.93 o 
 -18   8  10      174.84      118.41     31.06 o 
 -16   8  10      486.09      580.07     67.54 o 
 -14   8  10       84.42      117.83     38.38 o 
 -12   8  10       54.91       81.42     35.70 o 
 -10   8  10       82.98       59.16     70.44 o 
  -8   8  10        7.73       35.69     31.65 o 
  -6   8  10        1.63      -13.52     27.02 o 
  -4   8  10       35.86       49.95     31.78 o 
  -2   8  10        1.47      -12.44     27.44 o 
   0   8  10      159.76       65.22     33.73 o 
   2   8  10        8.03       16.13     30.09 o 
   4   8  10      246.38      204.62     43.89 o 
   6   8  10        0.46       37.00     30.02 o 
   8   8  10        3.97       65.08     34.33 o 
  10   8  10       27.64      -11.21     21.96 o 
  12   8  10      244.12      341.84     36.33 o 
  14   8  10      443.58      423.63     44.93 o 
  16   8  10       17.68        5.24     23.18 o 
  18   8  10      147.50      122.44     30.95 o 
  20   8  10      143.66      136.80     33.18 o 
  22   8  10      187.76      284.35     43.98 o 
  24   8  10      146.01      160.34     35.84 o 
  26   8  10      122.41      166.34     36.20 o 
  28   8  10      219.53      236.76     40.83 o 
 -15   9  10      345.84      317.02     43.13 o 
 -13   9  10       97.73       76.38     31.23 o 
 -11   9  10        4.94      -27.81     29.02 o 
  -9   9  10       40.96       12.96     40.78 o 
  -7   9  10      383.42      483.83     62.53 o 
  -5   9  10      293.65      329.77     55.08 o 
  -3   9  10      261.97      373.43     82.21 o 
  -1   9  10        6.78        3.21     31.31 o 
   1   9  10       12.82       82.15     37.28 o 
   3   9  10       44.34       -1.53     69.87 o 
   5   9  10      119.09      163.46     44.78 o 
   7   9  10      213.72      195.68     46.57 o 
   9   9  10        1.92       10.37     36.11 o 
  11   9  10        4.64       20.64     36.92 o 
  13   9  10     1376.63     1472.17    118.04 o 
  15   9  10       55.42      102.91     65.07 o 
 -53   1  11      742.69      681.51     70.22 o 
 -51   1  11      551.36      379.86     55.02 o 
 -49   1  11        2.19        3.85     29.84 o 
 -47   1  11       13.76        1.83     27.11 o 
 -45   1  11       99.74       89.07     33.50 o 
 -43   1  11      258.82      211.23     38.85 o 
 -41   1  11       13.15       -0.86     23.80 o 
 -39   1  11      103.89       96.85     30.75 o 
 -37   1  11      140.25      104.86     28.89 o 
 -35   1  11      397.34      384.24     47.82 o 
 -33   1  11     1701.20     1662.54     75.42 o 
 -31   1  11     1676.31     1665.53    141.54 o 
 -29   1  11     2527.58     2727.96     96.20 o 
 -27   1  11       50.65       22.92     17.13 o 
 -25   1  11       10.45       -2.88     10.65 o 
 -23   1  11        0.32        1.31     12.38 o 
 -21   1  11     1495.22     1582.39     50.53 o 
 -19   1  11      788.29      879.26     36.57 o 
 -17   1  11      923.58     1066.99     40.11 o 
 -15   1  11    10786.85    11752.23    179.04 o 
 -13   1  11       17.62       25.02      9.25 o 
 -11   1  11     3399.85     3366.20     64.50 o 
  -9   1  11     3519.22     3953.46     72.42 o 
  -7   1  11     2406.75     2513.88     52.09 o 
  -5   1  11     1009.45     1150.02     31.65 o 
  -3   1  11     3285.07     3621.92     66.87 o 
  -1   1  11     1942.11     1839.14     41.46 o 
   1   1  11     3415.45     3369.76     75.09 o 
   3   1  11       53.03       75.34     10.31 o 
   5   1  11     4632.41     4619.46     80.37 o 
   7   1  11     9931.93    10295.03    157.49 o 
   9   1  11        1.36       -0.76      7.32 o 
  11   1  11      196.96      154.96     13.32 o 
  13   1  11      163.70      113.12     12.28 o 
  15   1  11     3327.88     3170.30     70.19 o 
  17   1  11      297.71      257.59     42.06 o 
  19   1  11     3447.51     3277.19    127.09 o 
  21   1  11     6338.60     5973.62    125.87 o 
  23   1  11     3093.31     3275.25    164.95 o 
  25   1  11      196.92      128.58     20.91 o 
  27   1  11      301.96      212.14     25.57 o 
  29   1  11     6333.54     5581.46    125.61 o 
  31   1  11     1006.98      711.32     50.51 o 
  33   1  11      449.31      454.38     36.81 o 
  35   1  11       84.39      127.18     24.57 o 
  37   1  11      155.52      147.52     35.93 o 
  39   1  11      977.33      908.97     66.64 o 
  41   1  11     1281.04     1250.08     72.52 o 
  43   1  11      373.85      320.16     58.40 o 
  45   1  11        3.85       -0.51     26.82 o 
  47   1  11        2.40        0.84     28.44 o 
  49   1  11       88.79       70.02     71.19 o 
  51   1  11       38.26       76.75     37.21 o 
 -52   2  11      226.56      262.45     49.28 o 
 -50   2  11      102.99      102.57     38.20 o 
 -48   2  11     1818.23     2286.95    170.44 o 
 -46   2  11      107.21       69.77     32.41 o 
 -44   2  11      154.58      151.21     36.18 o 
 -42   2  11      793.37      749.62     64.51 o 
 -40   2  11       29.02       26.21     26.32 o 
 -38   2  11       19.05        0.76     31.58 o 
 -36   2  11       55.90       18.59     23.97 o 
 -34   2  11      249.01      165.27     32.46 o 
 -32   2  11       40.34        2.04     20.61 o 
 -30   2  11      292.63      276.86     24.09 o 
 -28   2  11      743.66      761.20     35.32 o 
 -26   2  11     4594.46     4294.13     87.81 o 
 -24   2  11     4900.94     5249.55    116.52 o 
 -22   2  11      406.54      573.24     35.53 o 
 -20   2  11      106.67       73.02     16.49 o 
 -18   2  11      228.95      203.08     21.55 o 
 -16   2  11       94.55      109.87     17.09 o 
 -14   2  11     2671.01     2763.95     93.80 o 
 -12   2  11     3223.07     3433.64     65.69 o 
 -10   2  11     1668.40     1684.82     40.23 o 
  -8   2  11      502.55      465.75     21.42 o 
  -6   2  11      332.71      375.37     19.94 o 
  -4   2  11       25.56       37.36      9.37 o 
  -2   2  11      315.66      304.27     22.43 o 
   0   2  11     1263.32     1406.49     41.75 o 
   2   2  11       39.88       21.85      8.69 o 
   4   2  11       10.57        8.67      7.65 o 
   6   2  11       29.04       32.09      8.38 o 
   8   2  11     2308.08     2078.08     73.50 o 
  10   2  11     3050.84     2820.79     86.17 o 
  12   2  11     1300.08     1215.28     53.32 o 
  14   2  11     1054.54      951.58    100.88 o 
  16   2  11       85.87       59.22     38.10 o 
  18   2  11     1249.31     1379.19     49.66 o 
  20   2  11      281.51      312.70     38.21 o 
  22   2  11      339.46      396.52     32.28 o 
  24   2  11     1109.42     1233.39     49.96 o 
  26   2  11       56.59       45.85     17.61 o 
  28   2  11       73.27      114.56     22.41 o 
  30   2  11      853.81      871.03     58.46 o 
  32   2  11     1291.00     1356.12    102.93 o 
  34   2  11      262.45      255.28     36.34 o 
  36   2  11        3.18      -15.47     18.37 o 
  38   2  11      246.28      175.89     29.94 o 
  40   2  11       52.47       65.18     50.62 o 
  42   2  11        8.15       11.20     21.40 o 
  44   2  11      484.04      570.63     72.77 o 
  46   2  11       41.47       -6.06     26.80 o 
  48   2  11      649.73      825.53     72.02 o 
  50   2  11      442.13      589.85     64.15 o 
 -51   3  11      535.17      477.39     62.10 o 
 -49   3  11      108.51      114.57     39.81 o 
 -47   3  11      661.57      700.34     67.59 o 
 -45   3  11      391.13      252.45     44.71 o 
 -43   3  11     1817.34     2030.50     97.85 o 
 -41   3  11       57.17       40.79     29.69 o 
 -39   3  11      286.76      225.05     76.14 o 
 -37   3  11       90.20       85.10     29.93 o 
 -35   3  11      465.38      432.47     32.89 o 
 -33   3  11      634.19      647.47     38.31 o 
 -31   3  11      677.20      732.20     39.88 o 
 -29   3  11     3789.93     3805.29     85.58 o 
 -27   3  11     3027.35     3060.62     73.67 o 
 -25   3  11        0.08      -10.87     14.23 o 
 -23   3  11     4491.46     4456.21    106.22 o 
 -21   3  11      160.28       81.19     18.15 o 
 -19   3  11       86.13       80.62     16.96 o 
 -17   3  11     1685.85     1949.98     60.58 o 
 -15   3  11     1541.69     1651.42     53.79 o 
 -13   3  11      267.82      258.14     23.92 o 
 -11   3  11       19.49        6.73     19.04 o 
  -9   3  11        4.65       17.58      8.90 o 
  -7   3  11       14.31        4.42      8.65 o 
  -5   3  11     2688.76     2824.76     69.47 o 
  -3   3  11     6928.60     7518.64    180.87 o 
  -1   3  11     3288.95     3426.37     95.33 o 
   1   3  11     2076.43     2203.19     84.74 o 
   3   3  11     4564.09     4866.24    106.19 o 
   5   3  11       41.89       53.33     17.99 o 
   7   3  11      164.65      185.26     26.47 o 
   9   3  11     1632.90     1662.77     54.36 o 
  11   3  11      475.55      530.98     52.99 o 
  13   3  11     6360.32     6166.69    132.12 o 
  15   3  11     2383.74     2192.03     66.68 o 
  17   3  11     1170.81     1218.78     69.99 o 
  19   3  11    20680.26    19799.19    349.65 o 
  21   3  11     1823.08     1830.86     63.16 o 
  23   3  11      517.96      414.25     35.51 o 
  25   3  11      740.92      596.53     41.72 o 
  27   3  11     1034.40      991.96     49.63 o 
  29   3  11       23.21       17.65     19.96 o 
  31   3  11      101.28      111.18     32.06 o 
  33   3  11        0.02      -17.20     17.20 o 
  35   3  11       10.62       -9.56     18.40 o 
  37   3  11        2.12       -6.15     19.49 o 
  39   3  11       30.10        4.61     21.70 o 
  41   3  11        0.80       22.92     22.71 o 
  43   3  11       99.97      132.91     30.21 o 
  45   3  11      707.22      860.23     59.83 o 
  47   3  11     1128.03     1458.16     72.94 o 
  49   3  11      403.55      610.09     66.36 o 
 -48   4  11      776.92      845.49     78.92 o 
 -46   4  11       91.36      119.28     39.15 o 
 -44   4  11      299.41      314.38     77.42 o 
 -42   4  11      152.69      131.50     38.13 o 
 -40   4  11      459.95      543.98     71.54 o 
 -38   4  11        1.58       -8.81     23.00 o 
 -36   4  11      203.56      178.63     26.20 o 
 -34   4  11        0.15      -14.58     15.85 o 
 -32   4  11     1114.59     1127.94     49.18 o 
 -30   4  11       45.94       29.55     18.32 o 
 -28   4  11      140.60      141.80     21.48 o 
 -26   4  11      147.79      117.79     20.35 o 
 -24   4  11       25.17        8.71     15.92 o 
 -22   4  11     1198.14     1391.86     92.30 o 
 -20   4  11     3170.22     2842.24    111.25 o 
 -18   4  11        3.92       -0.09     14.43 o 
 -16   4  11       99.95       67.20     18.11 o 
 -14   4  11     3550.69     3699.39     92.59 o 
 -12   4  11      111.52       89.98     17.84 o 
 -10   4  11       57.24       54.70     16.04 o 
  -8   4  11       49.04       83.93     22.35 o 
  -6   4  11      662.91      710.25     40.17 o 
  -4   4  11     5653.58     5669.83    150.93 o 
  -2   4  11      265.17      278.06     25.80 o 
   0   4  11      385.62      347.25     28.52 o 
   2   4  11        7.71        0.56     12.89 o 
   4   4  11       16.75       -3.29     13.17 o 
   6   4  11       16.25       -1.69     12.81 o 
   8   4  11     7744.64     7504.71    155.57 o 
  10   4  11      959.71      839.23     44.98 o 
  12   4  11     3054.52     2617.01    114.69 o 
  14   4  11      976.47      890.04     45.70 o 
  16   4  11        3.19        4.63     16.31 o 
  18   4  11      597.98      597.49     47.54 o 
  20   4  11     1883.81     1650.01     68.41 o 
  22   4  11      284.33      291.21     32.98 o 
  24   4  11       53.74       44.43     20.57 o 
  26   4  11      139.24      110.04     25.62 o 
  28   4  11      873.88     1057.54     67.35 o 
  30   4  11       67.84      104.33     26.26 o 
  32   4  11       83.06       21.84     20.98 o 
  34   4  11      237.45      278.40     35.95 o 
  36   4  11      161.71      183.13     31.47 o 
  38   4  11       13.55       29.74     23.61 o 
  40   4  11     3249.74     3471.21    107.97 o 
  42   4  11       19.46       30.78     27.73 o 
  44   4  11      356.66      357.07     44.10 o 
  46   4  11       21.40      -13.15     26.10 o 
 -45   5  11       15.21      -13.01     32.39 o 
 -43   5  11      287.56      347.40     54.48 o 
 -41   5  11      728.76      765.72     49.56 o 
 -39   5  11      269.07      235.40     36.18 o 
 -37   5  11       54.47       59.51     22.56 o 
 -35   5  11       59.43       50.07     21.41 o 
 -33   5  11      722.78      810.32     47.73 o 
 -31   5  11        0.02        0.13     17.62 o 
 -29   5  11      107.16      144.42     24.45 o 
 -27   5  11       40.92       44.54     18.73 o 
 -25   5  11      225.84      242.43     26.89 o 
 -23   5  11       31.10       14.19     17.99 o 
 -21   5  11       62.22       92.09     23.38 o 
 -19   5  11      188.61      161.91     25.95 o 
 -17   5  11     1041.73     1014.38     66.09 o 
 -15   5  11      906.96      994.85     60.68 o 
 -13   5  11     3151.00     3355.96     91.29 o 
 -11   5  11     6413.25     6524.21    182.70 o 
  -9   5  11       61.76       46.48     30.27 o 
  -7   5  11      199.65      272.67     38.85 o 
  -5   5  11      662.69      760.21    110.77 o 
  -3   5  11      422.89      442.50     45.46 o 
  -1   5  11      654.22      672.89     55.72 o 
   1   5  11      697.70      763.35     41.77 o 
   3   5  11     1288.04     1196.33     50.22 o 
   5   5  11        6.46       13.32     15.70 o 
   7   5  11     3348.60     2937.33    128.74 o 
   9   5  11       53.27       30.30     30.36 o 
  11   5  11      382.43      322.09     32.41 o 
  13   5  11       44.94        8.16     17.48 o 
  15   5  11      217.21      158.96     26.71 o 
  17   5  11     1464.57     1262.46     55.96 o 
  19   5  11      298.70      258.76     32.06 o 
  21   5  11      960.29      954.66     71.19 o 
  23   5  11      871.26      848.36    108.67 o 
  25   5  11        8.21       10.40     20.37 o 
  27   5  11      510.87      542.80     75.28 o 
  29   5  11     1474.20     1662.46     69.37 o 
  31   5  11      603.07      520.86     46.35 o 
  33   5  11      649.63      744.13     54.92 o 
  35   5  11      630.93      618.28     54.45 o 
  37   5  11       16.73       47.27     27.15 o 
  39   5  11      448.67      572.23     86.33 o 
  41   5  11        0.01       16.12     28.27 o 
  43   5  11        4.68       23.02     27.51 o 
 -40   6  11      480.58      569.42     45.94 o 
 -38   6  11       82.97       52.66     24.75 o 
 -36   6  11      588.75      669.15     69.21 o 
 -34   6  11      102.69      143.67     31.15 o 
 -32   6  11     1419.75     1381.52     59.61 o 
 -30   6  11      211.21      181.21     28.41 o 
 -28   6  11     1808.82     1780.29     63.49 o 
 -26   6  11       23.60       28.72     19.08 o 
 -24   6  11     1073.85     1016.06     53.17 o 
 -22   6  11       13.13       -1.18     29.56 o 
 -20   6  11        6.11        3.64     17.89 o 
 -18   6  11      100.05      101.92     31.50 o 
 -16   6  11     1323.89     1320.75     74.19 o 
 -14   6  11     1412.27     1278.32     74.19 o 
 -12   6  11      681.73      687.15    103.42 o 
 -10   6  11     2624.50     2363.16    129.73 o 
  -8   6  11       83.57       61.63     27.03 o 
  -6   6  11     1120.55      962.87     70.60 o 
  -4   6  11      258.88      267.03     41.06 o 
  -2   6  11      119.62      115.47     30.29 o 
   0   6  11     2028.52     1931.86    108.77 o 
   2   6  11       71.67       69.92     20.70 o 
   4   6  11      223.36      234.60     29.08 o 
   6   6  11      128.83      151.38     26.02 o 
   8   6  11     2019.31     2035.49     72.28 o 
  10   6  11     1591.13     1470.60     61.88 o 
  12   6  11      807.31      889.68     54.76 o 
  14   6  11       45.03       37.41     21.98 o 
  16   6  11     1332.75     1278.15     61.44 o 
  18   6  11      293.78      349.96     37.74 o 
  20   6  11      164.45      172.21     30.85 o 
  22   6  11       63.85      108.96     26.74 o 
  24   6  11       75.28      117.46     28.71 o 
  26   6  11       74.72       63.18     24.84 o 
  28   6  11        9.33       21.54     24.06 o 
  30   6  11      200.94      201.95     34.67 o 
  32   6  11      398.49      446.74     67.90 o 
  34   6  11     1100.62     1219.67     73.74 o 
  36   6  11       20.86       81.98     30.39 o 
  38   6  11       35.97       34.53     29.48 o 
  40   6  11        7.82       -1.10     28.85 o 
 -35   7  11       23.51       20.29     23.49 o 
 -33   7  11      678.17      694.56     49.36 o 
 -31   7  11      177.22      189.89     36.27 o 
 -29   7  11     1852.18     1936.49     70.26 o 
 -27   7  11       52.70       29.41     26.82 o 
 -25   7  11      132.39      173.85     33.09 o 
 -23   7  11     1334.20     1242.46     77.31 o 
 -21   7  11      668.55      789.14     57.75 o 
 -19   7  11     1668.29     1685.03     88.83 o 
 -17   7  11     1341.46     1261.07     80.98 o 
 -15   7  11     1520.01     1472.26     86.90 o 
 -13   7  11       86.35      156.35     37.98 o 
 -11   7  11       62.15       33.95     29.88 o 
  -9   7  11       88.27       18.06     26.65 o 
  -7   7  11       21.80       47.01     28.31 o 
  -5   7  11       28.59       28.17     26.57 o 
  -3   7  11      121.13      106.51     34.06 o 
  -1   7  11      966.03      885.03     72.37 o 
   1   7  11       33.92       40.44     28.37 o 
   3   7  11      280.12      263.22     46.36 o 
   5   7  11       37.47       -6.87     56.70 o 
   7   7  11       43.64       70.72     24.40 o 
   9   7  11      367.00      318.50     50.96 o 
  11   7  11     1244.52     1290.49     67.78 o 
  13   7  11      261.22      242.61     34.26 o 
  15   7  11      408.13      522.28     46.79 o 
  17   7  11        0.55       23.11     26.70 o 
  19   7  11     1223.20     1172.91     66.48 o 
  21   7  11       14.13       31.16     24.08 o 
  23   7  11        1.97        2.87     22.85 o 
  25   7  11       13.64      -10.53     25.23 o 
  27   7  11       37.05       59.23     37.48 o 
  29   7  11        0.05       11.56     26.01 o 
  31   7  11      736.03     1072.71     72.86 o 
  33   7  11      648.29      730.97     62.19 o 
 -26   8  11      408.58      377.53     45.98 o 
 -24   8  11       73.60       83.48     30.99 o 
 -22   8  11       62.39       44.91     32.93 o 
 -20   8  11      811.69      858.67     64.19 o 
 -18   8  11        0.24       20.57     24.83 o 
 -16   8  11      331.46      322.98     50.99 o 
 -14   8  11      499.61      517.52     61.03 o 
 -12   8  11       27.52        7.57     27.64 o 
 -10   8  11      497.18      524.72     61.72 o 
  -8   8  11      129.04      106.70     80.97 o 
  -6   8  11       90.17      127.97     47.32 o 
  -4   8  11       60.86       92.09     37.10 o 
  -2   8  11      582.13      547.12     62.85 o 
   0   8  11      189.14      176.08     41.54 o 
   2   8  11       29.31       16.61     30.76 o 
   4   8  11      601.16      571.24     65.13 o 
   6   8  11      191.79      182.09     43.78 o 
   8   8  11      206.03      116.99     40.84 o 
  10   8  11        7.17        0.89     27.53 o 
  12   8  11       28.52       37.07     25.23 o 
  14   8  11        3.55        9.72     25.02 o 
  16   8  11      149.15      118.63     30.76 o 
  18   8  11      595.47      627.16     65.06 o 
  20   8  11       89.06       95.38     32.17 o 
  22   8  11        7.60       -1.28     27.89 o 
  24   8  11      516.50      540.91     54.26 o 
 -11   9  11        0.26       -8.73     50.64 o 
  -9   9  11      129.92      171.08     45.60 o 
  -7   9  11      284.50      281.70     51.90 o 
  -5   9  11       34.52      108.71     40.10 o 
  -3   9  11       40.21       29.52     54.85 o 
  -1   9  11       37.90        9.03     33.79 o 
   1   9  11       26.22      -29.04     29.04 o 
   3   9  11        0.38       -5.94     32.36 o 
   5   9  11      147.68      157.92     53.71 o 
   7   9  11       60.50       29.25     37.35 o 
   9   9  11      119.79      149.63     47.60 o 
 -52   0  12      766.53      884.61    112.65 o 
 -50   0  12        0.52      -27.15     38.93 o 
 -48   0  12      513.25      446.59     82.06 o 
 -46   0  12     3307.32     3082.54    176.00 o 
 -44   0  12        1.61        6.26     39.06 o 
 -42   0  12      106.40      -14.10     33.22 o 
 -40   0  12      224.31      222.66     55.35 o 
 -38   0  12     2373.16     2635.21    148.50 o 
 -36   0  12       18.75       37.92     33.39 o 
 -34   0  12     2303.40     2065.64    122.40 o 
 -32   0  12     3784.29     3499.41    163.70 o 
 -30   0  12       37.57       61.91     33.93 o 
 -28   0  12     1435.36     1328.00     91.44 o 
 -26   0  12     8364.65     7649.91    273.14 o 
 -24   0  12     2019.06     2119.68    112.99 o 
 -22   0  12     2149.35     2225.77    113.71 o 
 -20   0  12     1459.16     1460.86     56.34 o 
 -18   0  12     8886.40     9478.35    213.26 o 
 -16   0  12    16373.64    17316.34    361.56 o 
 -14   0  12      655.47      683.48     38.34 o 
 -12   0  12     9150.17     9884.40    219.11 o 
 -10   0  12     4413.92     4407.89    113.80 o 
  -8   0  12      484.65      631.72     48.52 o 
  -6   0  12      980.78     1261.54     49.16 o 
  -4   0  12     2936.78     2946.61     83.62 o 
  -2   0  12    10310.88    11770.68    252.74 o 
   0   0  12      440.91      513.28     32.39 o 
   2   0  12    15205.17    15316.27    318.79 o 
   4   0  12     1465.66     1522.92     53.81 o 
   6   0  12     1690.75     1865.81     61.39 o 
   8   0  12     7072.24     7510.54    172.03 o 
  10   0  12      373.68      423.76     30.80 o 
  12   0  12    10573.09    10907.33    238.13 o 
  14   0  12      765.34      617.83     36.83 o 
  16   0  12     7777.90     8062.11    186.10 o 
  18   0  12        8.36      -12.46     12.46 o 
  20   0  12       24.13       12.15     14.53 o 
  22   0  12      404.92      372.70     33.30 o 
  24   0  12      222.99      188.02     40.25 o 
  26   0  12       56.42       27.84     25.57 o 
  28   0  12      140.88      127.00     38.76 o 
  30   0  12     2781.80     2367.04    130.24 o 
  32   0  12      671.56      690.40     80.53 o 
  34   0  12      334.47      405.88     64.72 o 
  36   0  12      211.12      225.69     51.50 o 
  38   0  12       21.96        4.89     32.36 o 
  40   0  12        5.61       52.90     41.55 o 
  42   0  12     3866.04     4355.81    207.32 o 
  44   0  12       54.33       17.46     41.15 o 
  46   0  12      370.11      369.00     70.77 o 
  48   0  12      340.84      555.15     87.82 o 
  50   0  12     2429.14     2792.00    169.69 o 
 -51   1  12      356.13      402.87     56.74 o 
 -49   1  12      434.81      428.54     56.96 o 
 -47   1  12     1339.46     1317.81     84.53 o 
 -45   1  12      636.20      589.98     62.53 o 
 -43   1  12       70.03       23.08     28.88 o 
 -41   1  12      462.98      340.64     45.73 o 
 -39   1  12      347.69      326.95     43.59 o 
 -37   1  12      214.68      202.07     51.21 o 
 -35   1  12       48.32       22.15     24.39 o 
 -33   1  12     2876.85     2827.78    103.55 o 
 -31   1  12      672.01      786.15     58.77 o 
 -29   1  12     1133.87     1066.15     91.81 o 
 -27   1  12     1154.50     1167.73     61.31 o 
 -25   1  12      912.46      723.07     41.51 o 
 -23   1  12     1050.03     1001.55     44.41 o 
 -21   1  12       38.74       74.11     27.90 o 
 -19   1  12     3162.55     3235.31     79.40 o 
 -17   1  12     1101.22     1247.61     51.57 o 
 -15   1  12       57.14       46.92     11.20 o 
 -13   1  12      341.99      314.75     21.78 o 
 -11   1  12      412.62      430.24     27.84 o 
  -9   1  12      929.20      969.32     30.77 o 
  -7   1  12    10763.27    11454.08    175.50 o 
  -5   1  12     2614.43     2416.14     51.81 o 
  -3   1  12        1.39        1.30      8.13 o 
  -1   1  12     1279.17     1338.49     35.52 o 
   1   1  12      222.57      243.09     17.01 o 
   3   1  12       48.17       84.48     12.46 o 
   5   1  12       53.47       85.13     14.34 o 
   7   1  12     4554.19     4732.22    100.12 o 
   9   1  12      428.80      416.99     20.83 o 
  11   1  12      289.50      254.77     17.36 o 
  13   1  12      306.96      295.79     24.27 o 
  15   1  12     4387.54     3790.62     88.63 o 
  17   1  12      701.51      667.30     36.13 o 
  19   1  12     1083.95      927.71     50.15 o 
  21   1  12     1028.98      908.14     66.88 o 
  23   1  12     2948.37     2617.57     73.30 o 
  25   1  12      537.47      674.60     65.14 o 
  27   1  12     2923.62     2430.17    137.13 o 
  29   1  12       11.90       16.96     26.11 o 
  31   1  12      101.39       91.25     29.42 o 
  33   1  12        4.73       -6.67     19.77 o 
  35   1  12       57.14       37.19     24.60 o 
  37   1  12      160.15      160.97     35.71 o 
  39   1  12      431.05      444.91     81.56 o 
  41   1  12      436.22      359.32     47.47 o 
  43   1  12      632.78      714.39     76.27 o 
  45   1  12       54.50       67.46     33.70 o 
  47   1  12      879.44     1024.87     78.89 o 
  49   1  12      339.77      369.74     52.67 o 
  51   1  12     1680.05     2077.83    103.43 o 
 -50   2  12       91.74       98.67     38.65 o 
 -48   2  12      207.19      266.07     48.73 o 
 -46   2  12        0.38       -4.64     28.16 o 
 -44   2  12        1.38       -5.84     26.55 o 
 -42   2  12      590.70      681.36     63.05 o 
 -40   2  12       54.88       64.92     30.33 o 
 -38   2  12      581.05      498.18     53.10 o 
 -36   2  12      169.24      161.35     45.50 o 
 -34   2  12       59.43       60.80     30.56 o 
 -32   2  12       99.18      113.08     32.00 o 
 -30   2  12     3661.76     3504.03    116.76 o 
 -28   2  12     1932.21     1755.91     51.23 o 
 -26   2  12       34.12       29.71     16.39 o 
 -24   2  12     4214.11     4037.16     98.20 o 
 -22   2  12     4113.45     3958.51     95.67 o 
 -20   2  12      344.49      262.17     25.46 o 
 -18   2  12      356.12      331.46     27.33 o 
 -16   2  12      934.14      898.28     39.17 o 
 -14   2  12      167.39      212.81     22.19 o 
 -12   2  12     1085.56     1169.84     42.76 o 
 -10   2  12      179.19      150.17     14.57 o 
  -8   2  12     1201.03     1207.53     33.98 o 
  -6   2  12      261.71      247.23     17.68 o 
  -4   2  12     2244.38     2350.19     56.20 o 
  -2   2  12     2046.02     2113.90     49.96 o 
   0   2  12        9.66        2.59      7.19 o 
   2   2  12      952.30      944.10     32.10 o 
   4   2  12       10.97       24.40      9.14 o 
   6   2  12     2715.05     2607.26     67.89 o 
   8   2  12       35.94       48.37     14.92 o 
  10   2  12      484.07      503.36     50.40 o 
  12   2  12     4637.95     4216.95     97.19 o 
  14   2  12      112.75      184.83     22.14 o 
  16   2  12     3980.69     3671.04     90.19 o 
  18   2  12      977.12      855.90     41.57 o 
  20   2  12     2562.58     2552.95     79.80 o 
  22   2  12      572.66      425.00     33.65 o 
  24   2  12       15.22       -8.26     21.16 o 
  26   2  12     2177.80     2104.10     68.33 o 
  28   2  12      807.49      755.83     51.07 o 
  30   2  12      573.45      553.61     40.86 o 
  32   2  12      256.98      226.07     32.89 o 
  34   2  12     1263.35     1226.86     55.52 o 
  36   2  12       61.06       69.16     22.89 o 
  38   2  12       30.04        9.78     20.04 o 
  40   2  12      519.73      435.68     51.20 o 
  42   2  12       59.22       62.21     34.63 o 
  44   2  12      214.08      286.94     47.19 o 
  46   2  12      540.02      456.83    106.54 o 
  48   2  12      573.47      658.01     67.59 o 
  50   2  12      171.76      270.13     49.74 o 
 -49   3  12      135.78      153.64     51.42 o 
 -47   3  12      453.48      468.82     86.24 o 
 -45   3  12      521.52      639.08     65.42 o 
 -43   3  12        2.47       31.89     30.56 o 
 -41   3  12       57.46       24.75     30.05 o 
 -39   3  12       71.41       89.99     32.68 o 
 -37   3  12      841.66      674.23     61.72 o 
 -35   3  12     1420.58     1249.47     71.00 o 
 -33   3  12       24.20       23.61     16.85 o 
 -31   3  12        3.30        1.26     14.98 o 
 -29   3  12        5.19      -12.72     13.50 o 
 -27   3  12       55.57       49.34     16.71 o 
 -25   3  12     2460.63     2152.80     81.46 o 
 -23   3  12     1216.81     1064.01     62.30 o 
 -21   3  12       15.53       16.00     15.47 o 
 -19   3  12     2269.64     2239.34     67.44 o 
 -17   3  12     2795.17     3061.12    100.43 o 
 -15   3  12     3319.00     3244.49     83.26 o 
 -13   3  12        7.96       -5.59     12.42 o 
 -11   3  12      681.58      579.14     61.19 o 
  -9   3  12      112.17      104.13     17.27 o 
  -7   3  12       73.61       54.51     11.61 o 
  -5   3  12     3759.71     3837.47     74.10 o 
  -3   3  12      105.61      115.92     18.22 o 
  -1   3  12      560.41      589.22     32.72 o 
   1   3  12      211.92      225.87     23.22 o 
   3   3  12     2113.04     2036.40     60.38 o 
   5   3  12        8.48       -6.09     11.66 o 
   7   3  12      778.30      913.65     40.46 o 
   9   3  12     1716.32     1583.79     54.18 o 
  11   3  12        0.99        3.10     13.21 o 
  13   3  12      430.58      357.56     30.47 o 
  15   3  12     3295.88     3174.71     89.46 o 
  17   3  12     5575.19     5153.24    119.82 o 
  19   3  12     1412.13     1113.12     52.19 o 
  21   3  12      101.18      122.98     27.14 o 
  23   3  12      144.23      202.97     27.29 o 
  25   3  12     1487.22     1261.89     54.04 o 
  27   3  12      269.88      198.64     48.25 o 
  29   3  12        1.58        9.23     17.25 o 
  31   3  12      122.18      179.16     27.76 o 
  33   3  12        0.02      -16.38     16.38 o 
  35   3  12       25.27       17.54     21.08 o 
  37   3  12      221.41      159.11     51.42 o 
  39   3  12       16.39       36.06     23.13 o 
  41   3  12       43.14       44.34     24.60 o 
  43   3  12      295.38      171.62     44.19 o 
  45   3  12       30.95       20.28     26.39 o 
  47   3  12      118.20      137.96     42.50 o 
 -46   4  12     1810.87     2007.67    104.38 o 
 -44   4  12       48.07       71.76     35.43 o 
 -42   4  12       25.63       10.03     40.61 o 
 -40   4  12        5.95       12.32     27.98 o 
 -38   4  12      482.84      436.52    120.74 o 
 -36   4  12        0.69       -2.82     17.04 o 
 -34   4  12        8.60       23.27     18.50 o 
 -32   4  12      408.26      378.40     32.49 o 
 -30   4  12       20.71       17.59     20.35 o 
 -28   4  12       75.32       97.61     19.90 o 
 -26   4  12      757.75      743.81     47.50 o 
 -24   4  12       12.99       24.50     18.04 o 
 -22   4  12       44.22       60.66     20.30 o 
 -20   4  12     1107.57     1102.13     49.52 o 
 -18   4  12      336.10      334.53     31.72 o 
 -16   4  12      301.16      292.82     29.55 o 
 -14   4  12        0.93       22.14     15.16 o 
 -12   4  12      825.26      896.41     69.94 o 
 -10   4  12       10.16       16.39     14.08 o 
  -8   4  12     1687.47     1823.50     99.62 o 
  -6   4  12       49.05       17.28     19.78 o 
  -4   4  12      325.65      419.68     30.09 o 
  -2   4  12      295.31      329.20     27.91 o 
   0   4  12     1576.32     1770.34     57.30 o 
   2   4  12     1356.41     1334.99     49.82 o 
   4   4  12      919.19     1132.08     46.81 o 
   6   4  12      195.38      224.01     25.74 o 
   8   4  12       10.57       17.08     15.38 o 
  10   4  12       12.58       12.10     15.37 o 
  12   4  12      946.19      695.29     54.54 o 
  14   4  12     5177.15     5035.04    120.27 o 
  16   4  12     8181.82     7818.93    212.78 o 
  18   4  12    12422.22    11112.42    220.46 o 
  20   4  12       41.48       39.67     20.11 o 
  22   4  12     1222.67     1274.42     57.09 o 
  24   4  12        0.09        9.68     17.78 o 
  26   4  12      303.59      356.57     36.47 o 
  28   4  12      309.09      245.24     33.10 o 
  30   4  12      209.81      202.52     32.13 o 
  32   4  12        7.72       38.82     22.27 o 
  34   4  12       58.23       44.11     23.88 o 
  36   4  12      198.71      230.01     34.50 o 
  38   4  12      484.46      528.66     47.87 o 
  40   4  12      539.09      648.64     54.26 o 
  42   4  12      923.43      997.57     65.84 o 
  44   4  12      227.42      148.61     34.43 o 
  46   4  12       90.43       58.16     31.26 o 
 -43   5  12      255.45      207.12     67.23 o 
 -41   5  12       72.53       53.76     34.62 o 
 -39   5  12      935.33     1030.86     56.55 o 
 -37   5  12      272.86      311.53     34.03 o 
 -35   5  12        0.27      -12.58     18.13 o 
 -33   5  12      701.76      785.72     48.16 o 
 -31   5  12       25.89       20.47     19.07 o 
 -29   5  12      304.81      368.23     46.50 o 
 -27   5  12     1002.02     1066.53     49.43 o 
 -25   5  12     1312.53     1270.12     57.79 o 
 -23   5  12       63.29       83.10     23.65 o 
 -21   5  12      239.43      200.87     33.47 o 
 -19   5  12      602.70      563.83     42.58 o 
 -17   5  12     1064.20     1109.54     52.75 o 
 -15   5  12       18.85       42.99     28.41 o 
 -13   5  12       19.44       -4.66     21.32 o 
 -11   5  12     3354.08     3469.37    135.11 o 
  -9   5  12      600.39      556.25     52.93 o 
  -7   5  12      187.79      202.64     36.16 o 
  -5   5  12      119.35       60.57     24.66 o 
  -3   5  12     1077.55     1041.90     63.23 o 
  -1   5  12       78.80      114.26     41.84 o 
   1   5  12      304.90      278.70     55.85 o 
   3   5  12     3050.83     3080.66     86.34 o 
   5   5  12       40.94       -4.77     16.27 o 
   7   5  12      764.37      808.15     46.74 o 
   9   5  12      198.08      125.08     23.52 o 
  11   5  12       38.87       49.72     22.21 o 
  13   5  12       57.52       70.32     21.14 o 
  15   5  12       93.19       89.41     23.79 o 
  17   5  12     1110.95     1014.36     55.29 o 
  19   5  12      558.14      555.65     44.82 o 
  21   5  12     1519.61     1265.56     68.77 o 
  23   5  12      287.48      261.54     34.28 o 
  25   5  12       53.10       59.93     38.29 o 
  27   5  12      241.27      237.67     34.17 o 
  29   5  12      819.64      837.84     60.39 o 
  31   5  12      852.26      926.77     67.78 o 
  33   5  12      367.23      397.85     47.93 o 
  35   5  12       32.77       83.29     26.86 o 
  37   5  12     4174.10     4209.10    124.83 o 
  39   5  12      335.07      376.14     44.51 o 
  41   5  12       14.07       19.78     27.60 o 
 -38   6  12      317.93      304.77     36.51 o 
 -36   6  12       19.53       15.45     22.70 o 
 -34   6  12      179.68      161.17     29.45 o 
 -32   6  12      754.25      709.88     47.68 o 
 -30   6  12     3987.16     4090.57    107.73 o 
 -28   6  12     1052.55     1156.50     72.75 o 
 -26   6  12     1073.97     1154.21     58.16 o 
 -24   6  12      527.81      528.54     39.92 o 
 -22   6  12       69.15       29.34     35.41 o 
 -20   6  12       77.39      101.27     32.84 o 
 -18   6  12     3521.00     3526.66    128.95 o 
 -16   6  12       17.61       45.16     29.03 o 
 -14   6  12      122.45       46.80     38.44 o 
 -12   6  12        0.39       -2.95     32.77 o 
 -10   6  12      262.78      221.01     39.87 o 
  -8   6  12     3720.79     3476.46    127.56 o 
  -6   6  12      354.18      316.58     51.08 o 
  -4   6  12        0.45      -16.56     21.76 o 
  -2   6  12      597.17      533.27     55.88 o 
   0   6  12       98.23      127.73     33.15 o 
   2   6  12     1354.91     1542.45     81.97 o 
   4   6  12      871.10      691.50     46.63 o 
   6   6  12       20.02       53.94     21.61 o 
   8   6  12        0.47        7.99     18.33 o 
  10   6  12       52.61       51.82     22.78 o 
  12   6  12     1516.34     1447.31     55.13 o 
  14   6  12        5.48       -5.39     19.34 o 
  16   6  12      801.20      712.86     51.56 o 
  18   6  12       57.08       64.84     24.69 o 
  20   6  12        3.00      -19.01     19.01 o 
  22   6  12        1.87       20.23     21.75 o 
  24   6  12     2293.91     2052.64     80.06 o 
  26   6  12      278.53      288.28     51.65 o 
  28   6  12      458.36      469.92     46.94 o 
  30   6  12      768.38      756.80     58.86 o 
  32   6  12      203.78      173.85     35.71 o 
  34   6  12      204.70      240.39     49.61 o 
  36   6  12      145.65      157.20     35.92 o 
  38   6  12       81.57       57.87     31.72 o 
 -33   7  12       16.84       25.11     27.79 o 
 -31   7  12        1.68      -16.03     25.02 o 
 -29   7  12        1.11        6.06     25.93 o 
 -27   7  12      514.28      563.44     52.03 o 
 -25   7  12      158.34      174.07     40.97 o 
 -23   7  12      240.61      233.91     36.02 o 
 -21   7  12      244.18      302.75     50.14 o 
 -19   7  12        0.16       30.06     30.19 o 
 -17   7  12       17.04       -4.18     27.24 o 
 -15   7  12      154.13      196.09     41.26 o 
 -13   7  12      238.37      226.84     44.40 o 
 -11   7  12      556.15      530.76     60.35 o 
  -9   7  12       11.51      -15.89     24.03 o 
  -7   7  12      462.40      486.64     57.22 o 
  -5   7  12        4.61      -20.67     23.53 o 
  -3   7  12      539.52      651.60     97.50 o 
  -1   7  12     1348.94     1410.40     82.66 o 
   1   7  12       88.14      111.89     34.87 o 
   3   7  12     1377.68     1556.31     87.33 o 
   5   7  12      112.53      107.74     34.98 o 
   7   7  12      486.58      508.77    153.05 o 
   9   7  12       15.98      -17.51     20.75 o 
  11   7  12      699.38      808.11     55.39 o 
  13   7  12      439.22      448.91     44.91 o 
  15   7  12      220.71      261.35     36.81 o 
  17   7  12       13.18        4.28     21.93 o 
  19   7  12      206.74      231.63     35.91 o 
  21   7  12       36.78       32.64     35.77 o 
  23   7  12        0.38       17.56     24.29 o 
  25   7  12       54.40       39.34     28.05 o 
  27   7  12      468.79      526.28     53.01 o 
  29   7  12      349.75      410.54     96.96 o 
  31   7  12      220.21      246.51     40.85 o 
 -24   8  12      305.73      254.76     47.84 o 
 -22   8  12      378.55      385.74     47.56 o 
 -20   8  12      863.33      924.73     67.57 o 
 -18   8  12      217.80      131.58     41.74 o 
 -16   8  12      118.02       35.32     53.13 o 
 -14   8  12      519.04      564.04     64.40 o 
 -12   8  12      132.67      124.83     62.51 o 
 -10   8  12       99.03       67.05     33.73 o 
  -8   8  12        3.53       13.17     29.44 o 
  -6   8  12        0.18        2.22     27.86 o 
  -4   8  12        0.59      -11.18     27.97 o 
  -2   8  12      103.13      125.76     70.96 o 
   0   8  12       35.79       75.63     46.86 o 
   2   8  12        0.03       56.60     33.90 o 
   4   8  12      697.09      708.56     72.45 o 
   6   8  12      170.85      191.81     46.10 o 
   8   8  12      321.08      214.72    115.66 o 
  10   8  12      161.44      298.91     75.86 o 
  12   8  12       18.82        4.17     30.65 o 
  14   8  12       45.77       43.59     36.23 o 
  16   8  12       89.05       45.08     28.57 o 
  18   8  12      171.79      219.29     38.96 o 
  20   8  12       22.27       -0.73     26.83 o 
  22   8  12      685.42      800.65    117.67 o 
 -51   1  13      217.90      104.76     41.34 o 
 -49   1  13      508.99      511.10     61.99 o 
 -47   1  13       72.06       42.38     34.95 o 
 -45   1  13      631.13      716.33     66.78 o 
 -43   1  13     2237.17     2364.68    142.72 o 
 -41   1  13       68.24       37.32     50.40 o 
 -39   1  13     1463.91     1360.35     89.96 o 
 -37   1  13      135.64      139.98     32.91 o 
 -35   1  13      363.31      340.78     43.50 o 
 -33   1  13       58.22       26.95     23.50 o 
 -31   1  13       65.17        6.88     24.58 o 
 -29   1  13      267.53      239.98     44.13 o 
 -27   1  13      175.00      161.04     30.06 o 
 -25   1  13     2795.04     2819.96     97.24 o 
 -23   1  13     3137.47     3051.41     81.44 o 
 -21   1  13      296.91      292.24     35.28 o 
 -19   1  13     1548.24     1624.69     53.72 o 
 -17   1  13      118.17      148.51     23.27 o 
 -15   1  13     1326.08     1370.28     47.64 o 
 -13   1  13      785.30      854.98     30.60 o 
 -11   1  13     2007.78     2260.03     52.02 o 
  -9   1  13     2115.42     2001.82     47.82 o 
  -7   1  13      466.71      546.84     25.28 o 
  -5   1  13     1672.78     1744.27     43.43 o 
  -3   1  13        0.02        0.14      8.93 o 
  -1   1  13      122.60      149.79     24.30 o 
   1   1  13      104.13      104.15     12.88 o 
   3   1  13      413.56      455.35     37.49 o 
   5   1  13      532.68      605.80     31.59 o 
   7   1  13     3221.41     3248.13     77.54 o 
   9   1  13     3690.39     3538.38     83.12 o 
  11   1  13     1621.57     1566.41     50.36 o 
  13   1  13      193.78      334.02     26.79 o 
  15   1  13     5578.05     5541.87    118.42 o 
  17   1  13      145.48      168.43     30.24 o 
  19   1  13     1082.34     1084.26     79.73 o 
  21   1  13      141.20      111.69     20.06 o 
  23   1  13      349.35      277.68     27.71 o 
  25   1  13        0.79       17.03     16.21 o 
  27   1  13       37.62       21.94     16.82 o 
  29   1  13       55.64       75.89     25.63 o 
  31   1  13      779.31      903.51     86.10 o 
  33   1  13        5.11       -0.31     21.64 o 
  35   1  13        9.39       16.12     23.25 o 
  37   1  13      553.72      562.80     56.08 o 
  39   1  13        0.11        5.75     25.04 o 
  41   1  13      532.60      651.69    112.41 o 
  43   1  13      145.53      195.10     40.85 o 
  45   1  13      157.33      126.19     36.91 o 
  47   1  13     1104.76     1192.19     86.85 o 
  49   1  13      180.74      237.76     47.94 o 
 -50   2  13      301.06      242.82     51.31 o 
 -48   2  13      358.55      344.62     55.43 o 
 -46   2  13      570.25      631.46     67.24 o 
 -44   2  13       10.02       -8.70     32.76 o 
 -42   2  13        0.78       -8.19     25.45 o 
 -40   2  13       40.76       36.99     34.04 o 
 -38   2  13     1259.93     1181.07     74.45 o 
 -36   2  13       22.93       12.40     23.78 o 
 -34   2  13        6.79      -22.13     22.13 o 
 -32   2  13        0.64       41.48     25.61 o 
 -30   2  13      892.07      954.77     61.45 o 
 -28   2  13       29.97       39.80     23.90 o 
 -26   2  13      126.44      169.47     23.97 o 
 -24   2  13     2088.06     1980.13     63.87 o 
 -22   2  13      397.37      402.45     47.12 o 
 -20   2  13     3252.07     3163.19     83.10 o 
 -18   2  13     1521.47     1493.46     74.11 o 
 -16   2  13     1619.63     1558.40     52.86 o 
 -14   2  13      671.78      687.43     40.44 o 
 -12   2  13      544.29      600.78     33.94 o 
 -10   2  13     4343.78     4641.01    102.39 o 
  -8   2  13       16.68       38.22     11.16 o 
  -6   2  13      829.36      844.19     29.67 o 
  -4   2  13      115.52      110.74     13.68 o 
  -2   2  13     1574.11     1598.13     41.19 o 
   0   2  13      882.03      982.04     37.41 o 
   2   2  13       15.76       27.42     12.31 o 
   4   2  13     2701.22     2577.16     68.05 o 
   6   2  13       55.35       43.97     14.23 o 
   8   2  13     1917.07     2017.62     59.83 o 
  10   2  13     2265.75     2118.48     62.67 o 
  12   2  13      430.09      453.00     32.63 o 
  14   2  13        3.60       12.91     23.19 o 
  16   2  13     7995.03     7298.20    150.83 o 
  18   2  13      157.99      119.80     20.97 o 
  20   2  13     8990.62     8511.93    172.96 o 
  22   2  13     5490.22     4897.82    116.36 o 
  24   2  13      747.72      687.35     63.57 o 
  26   2  13     1522.63     1478.85     57.30 o 
  28   2  13      519.75      536.78     40.84 o 
  30   2  13     1199.72     1346.82     61.24 o 
  32   2  13       64.26       40.23     36.93 o 
  34   2  13      709.68      865.95     53.53 o 
  36   2  13      373.78      411.03     64.69 o 
  38   2  13     2353.52     2490.64    104.69 o 
  40   2  13        6.16      -15.74     22.91 o 
  42   2  13       11.97        8.55     29.03 o 
  44   2  13       48.10       79.44     35.13 o 
  46   2  13      179.15      153.03     40.16 o 
  48   2  13      323.14      443.58     58.73 o 
 -47   3  13      146.08      108.71     42.88 o 
 -45   3  13     1367.13     1711.59     94.34 o 
 -43   3  13       27.67        4.33     40.98 o 
 -41   3  13        0.10       -3.59     28.80 o 
 -39   3  13        3.85       26.78     28.49 o 
 -37   3  13      476.88      382.27     54.47 o 
 -35   3  13     1420.15     1363.03     75.91 o 
 -33   3  13     1783.18     1822.19     90.82 o 
 -31   3  13       37.12       48.34     17.63 o 
 -29   3  13      652.47      564.14     35.45 o 
 -27   3  13       74.45       47.88     19.22 o 
 -25   3  13     1243.79     1187.24     52.09 o 
 -23   3  13     1965.75     1775.46     61.77 o 
 -21   3  13      689.27      654.10     42.52 o 
 -19   3  13     1923.80     1907.94     63.15 o 
 -17   3  13       76.20       37.55     20.18 o 
 -15   3  13     1693.00     1785.29     58.84 o 
 -13   3  13        1.21        3.98     13.60 o 
 -11   3  13       53.01       49.12     22.45 o 
  -9   3  13       65.37       56.92     16.22 o 
  -7   3  13     3814.35     3737.10     89.21 o 
  -5   3  13       78.62       97.93     13.99 o 
  -3   3  13        3.29        6.42     12.79 o 
  -1   3  13      257.00      281.34     25.35 o 
   1   3  13     1444.61     1489.98     50.59 o 
   3   3  13     4191.64     4302.65    102.64 o 
   5   3  13     3820.64     3494.54     87.79 o 
   7   3  13      420.87      400.98     31.42 o 
   9   3  13     5683.03     5437.38    120.85 o 
  11   3  13       10.28        1.17     13.94 o 
  13   3  13      843.36      686.46     55.06 o 
  15   3  13     5792.58     5585.36    127.02 o 
  17   3  13    10004.24     9583.87    192.03 o 
  19   3  13      971.76     1016.57     50.82 o 
  21   3  13       30.83       33.20     18.61 o 
  23   3  13     1550.04     1421.08     57.63 o 
  25   3  13      950.86      897.30     53.44 o 
  27   3  13       13.52        7.54     18.09 o 
  29   3  13      210.16      191.08     29.10 o 
  31   3  13       25.56       11.74     20.63 o 
  33   3  13      362.25      353.66     37.50 o 
  35   3  13      287.70      268.58     34.78 o 
  37   3  13        2.25       -3.02     21.00 o 
  39   3  13        0.05       -0.03     21.10 o 
  41   3  13       16.42       -4.45     22.99 o 
  43   3  13       78.60       38.61     31.65 o 
  45   3  13        2.26       -7.58     30.07 o 
  47   3  13       76.24      108.80     54.69 o 
 -46   4  13     1227.56     1635.25    135.96 o 
 -44   4  13        3.84      -25.99     30.59 o 
 -42   4  13       11.38        6.59     29.94 o 
 -40   4  13       96.77      111.93     38.24 o 
 -38   4  13       20.93        8.30     38.81 o 
 -36   4  13      209.97      146.93     36.20 o 
 -34   4  13      332.31      351.25     32.89 o 
 -32   4  13        9.66      -15.86     15.86 o 
 -30   4  13       81.87       66.50     19.98 o 
 -28   4  13      150.40      192.35     25.60 o 
 -26   4  13       10.02       23.06     18.91 o 
 -24   4  13      185.27      153.82     25.02 o 
 -22   4  13        0.29       17.02     17.19 o 
 -20   4  13     1254.76     1163.77     51.04 o 
 -18   4  13      710.09      745.81     46.00 o 
 -16   4  13     1023.35     1005.00     48.01 o 
 -14   4  13     2002.06     2193.15     68.68 o 
 -12   4  13     1526.07     1455.30     54.04 o 
 -10   4  13      176.26      296.32     93.18 o 
  -8   4  13       12.34       22.37     21.90 o 
  -6   4  13      886.67      817.51     81.11 o 
  -4   4  13       38.72       41.47     21.62 o 
  -2   4  13      175.53      164.66     22.95 o 
   0   4  13     1127.91      984.67     44.63 o 
   2   4  13      750.97      680.49     38.93 o 
   4   4  13     1666.48     1493.56     55.19 o 
   6   4  13      712.39      751.24     42.64 o 
   8   4  13      121.76      111.00     21.80 o 
  10   4  13        0.10       -1.40     18.80 o 
  12   4  13       65.98       66.60     19.58 o 
  14   4  13       45.33       36.49     19.50 o 
  16   4  13      208.50      180.16     26.81 o 
  18   4  13      300.27      194.13     27.96 o 
  20   4  13      220.04      257.58     31.46 o 
  22   4  13      878.44      829.85     52.27 o 
  24   4  13      371.98      390.37     38.48 o 
  26   4  13      856.57      858.13     54.14 o 
  28   4  13       67.77       28.61     38.81 o 
  30   4  13      280.65      291.63     36.43 o 
  32   4  13     1606.24     1720.84     71.32 o 
  34   4  13       33.07       11.81     23.25 o 
  36   4  13        6.08       15.88     24.25 o 
  38   4  13      228.61      296.22     39.41 o 
  40   4  13       44.20        9.59     33.18 o 
  42   4  13      181.61      206.31     37.79 o 
  44   4  13      111.57      111.50     33.26 o 
 -41   5  13      258.25      255.49     50.46 o 
 -39   5  13        1.26       -4.01     29.45 o 
 -37   5  13       96.97      115.98     26.34 o 
 -35   5  13      354.11      409.64     37.62 o 
 -33   5  13       22.21       36.95     22.81 o 
 -31   5  13      585.28      573.15     41.94 o 
 -29   5  13       81.48       62.09     21.75 o 
 -27   5  13     1515.36     1441.74     55.79 o 
 -25   5  13        9.32       23.72     20.08 o 
 -23   5  13      260.86      292.98     43.68 o 
 -21   5  13      323.23      323.51     34.90 o 
 -19   5  13      111.60       83.91     23.61 o 
 -17   5  13      702.88      754.93     62.61 o 
 -15   5  13     1805.58     1816.24     85.21 o 
 -13   5  13     1120.30     1204.72    143.68 o 
 -11   5  13     3618.04     3441.25    160.46 o 
  -9   5  13       77.22       68.75     28.69 o 
  -7   5  13     2229.97     1796.34     89.15 o 
  -5   5  13      283.93      203.30     42.85 o 
  -3   5  13      136.16      173.66     33.82 o 
  -1   5  13     1008.45      942.40     69.44 o 
   1   5  13      771.41      767.57     63.76 o 
   3   5  13      210.69      173.96     26.55 o 
   5   5  13     3724.22     3783.49    101.00 o 
   7   5  13      157.18      200.99     27.61 o 
   9   5  13       23.33       -5.54     16.47 o 
  11   5  13      103.08      132.70     25.55 o 
  13   5  13       81.37       25.79     19.51 o 
  15   5  13       14.52        0.12     18.71 o 
  17   5  13        1.57      -17.60     17.60 o 
  19   5  13        3.02      -17.86     17.86 o 
  21   5  13       10.13       -1.01     19.70 o 
  23   5  13       12.08       34.59     22.59 o 
  25   5  13      262.25      262.46     56.83 o 
  27   5  13     2171.57     2051.75     79.48 o 
  29   5  13     1981.49     2105.62     89.63 o 
  31   5  13        0.14       18.31     24.76 o 
  33   5  13      300.51      294.93     39.76 o 
  35   5  13      525.29      582.72     53.09 o 
  37   5  13       45.36       54.27     27.67 o 
  39   5  13      194.29      167.32     36.19 o 
  41   5  13       10.47       25.60     29.33 o 
 -36   6  13      335.60      289.55     35.97 o 
 -34   6  13     1997.29     2352.47    104.89 o 
 -32   6  13      427.15      505.15     42.86 o 
 -30   6  13      603.59      642.82     45.65 o 
 -28   6  13        6.51       -8.27     19.96 o 
 -26   6  13      298.79      346.23     45.58 o 
 -24   6  13       35.77       71.07     35.21 o 
 -22   6  13      390.48      484.87     57.13 o 
 -20   6  13     1098.31     1292.55     77.21 o 
 -18   6  13     1386.29     1211.22    167.92 o 
 -16   6  13       33.64      -26.11     26.11 o 
 -14   6  13      257.97      245.74     41.84 o 
 -12   6  13      438.16      352.70     48.06 o 
 -10   6  13      336.62      418.64     51.04 o 
  -8   6  13       37.42       62.57     30.22 o 
  -6   6  13       13.56       -6.86     24.55 o 
  -4   6  13     1630.40     1635.02     85.29 o 
  -2   6  13       59.32       59.00     27.86 o 
   0   6  13        0.95        4.02     23.83 o 
   2   6  13     1254.51     1279.19     75.72 o 
   4   6  13        6.66       25.57     29.45 o 
   6   6  13     1222.66     1157.37     81.96 o 
   8   6  13      132.21       84.49     24.36 o 
  10   6  13        0.04       -3.00     29.60 o 
  12   6  13      210.16      186.00     35.14 o 
  14   6  13      236.42      192.71     32.13 o 
  16   6  13      296.55      283.83     36.34 o 
  18   6  13      803.08      830.17    113.91 o 
  20   6  13       11.42       11.85     22.77 o 
  22   6  13       21.20       62.44     26.78 o 
  24   6  13     1047.47     1103.57     92.92 o 
  26   6  13      284.68      252.06     38.77 o 
  28   6  13     1303.99     1440.31     90.40 o 
  30   6  13       58.11       91.17     30.06 o 
  32   6  13       66.71      126.39     33.29 o 
  34   6  13      438.93      413.16     79.25 o 
  36   6  13        5.55      -28.44     28.44 o 
 -31   7  13       79.15       87.78     31.33 o 
 -29   7  13      366.08      438.99     48.88 o 
 -27   7  13       27.04       22.97     27.26 o 
 -25   7  13      338.92      326.45     42.11 o 
 -23   7  13      344.41      459.78     66.01 o 
 -21   7  13      147.48      182.04     42.41 o 
 -19   7  13     2187.71     2216.06    141.99 o 
 -17   7  13      454.62      681.47     68.46 o 
 -15   7  13      929.48      902.10     83.85 o 
 -13   7  13     1575.39     1592.52    105.99 o 
 -11   7  13     1203.50     1499.32    219.94 o 
  -9   7  13      693.27      665.48     67.34 o 
  -7   7  13      105.40       75.81     33.32 o 
  -5   7  13      122.68      139.07     37.81 o 
  -3   7  13       74.00       55.36     32.29 o 
  -1   7  13       11.34       27.26     28.29 o 
   1   7  13       99.48       77.00     33.96 o 
   3   7  13      139.23      220.42     43.84 o 
   5   7  13       21.47      -23.80     23.80 o 
   7   7  13     1639.29     1709.77     94.14 o 
   9   7  13        7.47       -4.06     27.93 o 
  11   7  13      659.76      624.92     51.09 o 
  13   7  13      149.54      172.08     34.83 o 
  15   7  13       68.46       96.12     28.75 o 
  17   7  13     1162.50     1131.62     58.32 o 
  19   7  13       38.47        3.72     24.56 o 
  21   7  13      424.73      495.60     81.72 o 
  23   7  13       14.54        0.19     24.02 o 
  25   7  13      252.85      276.13     41.76 o 
  27   7  13     1037.33     1240.21     77.37 o 
  29   7  13      391.44      438.87     74.26 o 
 -20   8  13      642.55      621.96     58.17 o 
 -18   8  13       97.70      109.46     40.03 o 
 -16   8  13        0.50       25.50     34.24 o 
 -14   8  13      569.39      619.49     67.76 o 
 -12   8  13       46.53       61.14     33.39 o 
 -10   8  13       93.94       81.27     44.57 o 
  -8   8  13      208.11      205.57     47.26 o 
  -6   8  13      498.75      607.06     68.57 o 
  -4   8  13       58.06       59.77     34.41 o 
  -2   8  13       12.04      -20.44     28.69 o 
   0   8  13        0.43       69.87     38.50 o 
   2   8  13      263.28      246.87     48.95 o 
   4   8  13      958.54     1275.61     97.74 o 
   6   8  13      846.61      779.62     76.74 o 
   8   8  13        8.58       77.30     39.07 o 
  10   8  13      224.04      296.48     52.93 o 
  12   8  13      677.62      919.49    102.34 o 
  14   8  13       31.72       48.99     35.92 o 
  16   8  13        1.08       -0.53     34.82 o 
  18   8  13      377.46      305.66     43.76 o 
  20   8  13     1160.36     1400.64    124.18 o 
 -50   0  14       34.39      -12.73     44.54 o 
 -48   0  14     1619.91     1480.36    126.97 o 
 -46   0  14      592.18      500.70     85.58 o 
 -44   0  14     4103.67     4121.20    210.30 o 
 -42   0  14      110.43      138.61     52.61 o 
 -40   0  14     5215.97     5154.46    234.09 o 
 -38   0  14     2051.46     2241.62    140.68 o 
 -36   0  14       34.49      -11.57     34.46 o 
 -34   0  14      176.10      131.34     46.25 o 
 -32   0  14     2885.97     2903.15    151.87 o 
 -30   0  14     1424.39     1495.58    103.64 o 
 -28   0  14     3937.78     3862.09    176.47 o 
 -26   0  14     5560.22     5328.06    214.59 o 
 -24   0  14      343.22      267.15     49.56 o 
 -22   0  14     8073.88     8488.92    297.69 o 
 -20   0  14     8491.63     8585.80    297.48 o 
 -18   0  14      974.94     1088.19     79.65 o 
 -16   0  14     5255.15     6058.48    253.87 o 
 -14   0  14    48222.24    51256.66   1440.83 o 
 -12   0  14     9910.55    10603.25    238.57 o 
 -10   0  14     1401.06     1394.49    138.89 o 
  -8   0  14      837.08      750.10     84.37 o 
  -6   0  14      211.28      202.44     32.34 o 
  -4   0  14     2061.80     2082.34     70.04 o 
  -2   0  14       16.62       -1.19     13.14 o 
   0   0  14     3806.21     3401.33     96.51 o 
   2   0  14      843.98      841.64     41.86 o 
   4   0  14      114.10       90.34     18.84 o 
   6   0  14      137.15      168.91     22.79 o 
   8   0  14     8693.05     8569.67    197.18 o 
  10   0  14     3366.83     3472.78    215.52 o 
  12   0  14     8836.35     8471.59    196.86 o 
  14   0  14    12007.51    11880.56    314.95 o 
  16   0  14     8092.88     7980.90    281.28 o 
  18   0  14     1864.85     1513.69     96.77 o 
  20   0  14     1278.36     1005.53     79.87 o 
  22   0  14     2668.95     2303.44    123.13 o 
  24   0  14       10.72       16.00     28.15 o 
  26   0  14     1073.82      952.54     79.34 o 
  28   0  14     1663.43     1308.70     96.89 o 
  30   0  14       36.71       23.27     31.10 o 
  32   0  14      579.03      461.67     68.23 o 
  34   0  14      100.44       42.72     36.88 o 
  36   0  14      123.95       79.67     42.67 o 
  38   0  14       59.75       43.74     38.16 o 
  40   0  14      434.87      372.35     72.24 o 
  42   0  14      822.32      877.93    102.05 o 
  44   0  14       12.80       52.24     46.77 o 
  46   0  14       48.77       51.64     49.52 o 
  48   0  14     2623.57     2506.49    163.79 o 
 -49   1  14       25.43       28.01     44.70 o 
 -47   1  14      274.06      247.40     45.44 o 
 -45   1  14        1.01        1.38     28.64 o 
 -43   1  14       38.79        1.03     27.41 o 
 -41   1  14      196.91      158.55     39.41 o 
 -39   1  14      532.06      543.09     56.63 o 
 -37   1  14       51.99       26.30     25.20 o 
 -35   1  14      584.25      489.52     62.36 o 
 -33   1  14      341.06      349.19     44.23 o 
 -31   1  14     1284.65     1282.22    162.78 o 
 -29   1  14      491.16      424.91     45.20 o 
 -27   1  14       19.22      -19.11     19.11 o 
 -25   1  14       24.82       52.43     24.00 o 
 -23   1  14      981.69     1009.67     57.17 o 
 -21   1  14      451.47      539.71     35.80 o 
 -19   1  14     8557.36     8726.53    171.04 o 
 -17   1  14      207.23      225.24     44.12 o 
 -15   1  14     2075.29     2028.27     60.90 o 
 -13   1  14      486.20      472.62     32.42 o 
 -11   1  14      560.62      493.64     26.59 o 
  -9   1  14       29.73       14.81     10.90 o 
  -7   1  14      671.72      699.33     28.86 o 
  -5   1  14     1925.99     2141.97     50.72 o 
  -3   1  14      511.67      677.03     43.76 o 
  -1   1  14       76.90       88.49     12.92 o 
   1   1  14     1234.40     1308.54     37.59 o 
   3   1  14     1641.96     1527.32     40.89 o 
   5   1  14      766.60      783.79     28.74 o 
   7   1  14     1045.85     1117.53     53.27 o 
   9   1  14     2616.51     2344.85     75.62 o 
  11   1  14     7196.49     6929.92    140.32 o 
  13   1  14     4376.27     3821.39     91.29 o 
  15   1  14      154.46       96.53     23.97 o 
  17   1  14      729.25      747.85     40.41 o 
  19   1  14     2076.46     1604.74     55.39 o 
  21   1  14     1625.14     1487.79     68.91 o 
  23   1  14     2941.26     2668.88     76.49 o 
  25   1  14      453.97      469.94     46.00 o 
  27   1  14      668.15      634.78     54.60 o 
  29   1  14     1588.65     1539.86     95.72 o 
  31   1  14       13.79       -2.73     20.97 o 
  33   1  14      107.37      167.46     34.33 o 
  35   1  14      363.90      399.43     48.09 o 
  37   1  14     1355.24     1382.68     77.56 o 
  39   1  14       48.40       77.04     31.82 o 
  41   1  14     2598.84     3019.72    121.62 o 
  43   1  14       35.17       21.02     41.06 o 
  45   1  14      340.07      351.57     56.07 o 
  47   1  14      667.45      710.31     86.87 o 
 -48   2  14       17.95       24.80     33.93 o 
 -46   2  14       98.99       60.77     44.76 o 
 -44   2  14       14.22       12.17     39.42 o 
 -42   2  14       38.18       22.77     30.60 o 
 -40   2  14      114.77      132.72     36.65 o 
 -38   2  14       75.60       87.98     30.10 o 
 -36   2  14      110.22       93.60     32.66 o 
 -34   2  14     1380.33     1335.14     73.75 o 
 -32   2  14       31.31       27.10     25.19 o 
 -30   2  14      409.14      327.06     41.78 o 
 -28   2  14      123.41      104.84     67.93 o 
 -26   2  14      186.36      134.41     29.12 o 
 -24   2  14     1484.10     1388.17     53.81 o 
 -22   2  14      160.64      140.68     23.29 o 
 -20   2  14      527.72      633.03     40.02 o 
 -18   2  14     1567.21     1519.16     53.92 o 
 -16   2  14      312.46      383.45     30.70 o 
 -14   2  14     1294.53     1264.50     55.80 o 
 -12   2  14     1259.24     1127.81     53.78 o 
 -10   2  14       13.69       -5.76     12.66 o 
  -8   2  14      600.44      605.30     27.14 o 
  -6   2  14     1136.45     1135.36     38.62 o 
  -4   2  14      165.10      182.38     16.98 o 
  -2   2  14      207.21      202.35     17.51 o 
   0   2  14      519.57      495.15     37.98 o 
   2   2  14     8634.40     8487.33    165.08 o 
   4   2  14     1529.98     1482.94     50.35 o 
   6   2  14     4275.35     4024.79    168.93 o 
   8   2  14     7446.46     6836.19    149.54 o 
  10   2  14      546.52      683.40     39.93 o 
  12   2  14     2856.78     2608.71     73.01 o 
  14   2  14      208.84      256.91     26.39 o 
  16   2  14      768.54      780.28     42.66 o 
  18   2  14      160.29      137.71     22.06 o 
  20   2  14     2394.29     2181.09     69.41 o 
  22   2  14     1577.67     1491.77     56.90 o 
  24   2  14     2398.07     2041.29     82.63 o 
  26   2  14      164.10      114.85     23.77 o 
  28   2  14        1.82       -3.95     17.43 o 
  30   2  14      186.90      196.88     28.40 o 
  32   2  14        2.51       12.52     19.08 o 
  34   2  14       10.67       27.72     25.59 o 
  36   2  14      848.64      910.04     70.23 o 
  38   2  14        7.76       22.35     66.36 o 
  40   2  14      503.84      477.58     56.51 o 
  42   2  14      450.34      518.42     59.23 o 
  44   2  14     3208.40     3596.84    138.70 o 
  46   2  14        4.31      -26.22     74.40 o 
 -45   3  14       45.82       85.56     65.09 o 
 -43   3  14        9.77        4.59     29.97 o 
 -41   3  14      395.84      504.03     58.33 o 
 -39   3  14      182.99      229.77     43.42 o 
 -37   3  14      507.83      524.73     56.78 o 
 -35   3  14       14.11       37.89     38.09 o 
 -33   3  14      232.03      243.33     40.78 o 
 -31   3  14     3545.16     3390.41    121.19 o 
 -29   3  14      171.45       90.73     20.73 o 
 -27   3  14      384.34      388.15     35.67 o 
 -25   3  14     1964.98     1892.48     66.76 o 
 -23   3  14       20.62       52.27     19.38 o 
 -21   3  14      289.51      254.27     28.54 o 
 -19   3  14        7.22       24.57     16.10 o 
 -17   3  14       99.83       43.03     17.22 o 
 -15   3  14     2297.52     2072.80     69.87 o 
 -13   3  14     1660.79     1562.97     55.27 o 
 -11   3  14     2440.05     2489.87     71.13 o 
  -9   3  14        1.14       11.42     13.47 o 
  -7   3  14     1460.80     1228.70     73.08 o 
  -5   3  14      180.10      197.85     32.50 o 
  -3   3  14     1087.66      996.23     41.48 o 
  -1   3  14     2626.67     2528.65    113.52 o 
   1   3  14       36.15       31.75     15.86 o 
   3   3  14     2054.51     1883.43     60.18 o 
   5   3  14        7.21       14.31     14.17 o 
   7   3  14       44.94       48.01     17.26 o 
   9   3  14     1924.93     1810.20     88.53 o 
  11   3  14      491.44      420.58     33.85 o 
  13   3  14     1009.90     1085.45     47.70 o 
  15   3  14      138.44      185.62     25.26 o 
  17   3  14      987.62     1101.51     49.44 o 
  19   3  14      570.57      592.95     52.62 o 
  21   3  14       11.00      -11.58     15.12 o 
  23   3  14      351.82      360.42     35.77 o 
  25   3  14     1008.45     1244.00     55.67 o 
  27   3  14      305.70      333.12     35.48 o 
  29   3  14       22.23       16.83     20.08 o 
  31   3  14        0.49       10.95     19.82 o 
  33   3  14      417.72      401.47     51.63 o 
  35   3  14       26.57       -2.24     21.70 o 
  37   3  14      813.89      846.59     58.14 o 
  39   3  14       39.27       63.53     31.25 o 
  41   3  14       48.85       52.83     50.14 o 
  43   3  14      206.64      320.18     53.40 o 
  45   3  14      788.57      859.93     77.15 o 
 -44   4  14       21.08      -14.42     51.80 o 
 -42   4  14      132.00       29.89     43.45 o 
 -40   4  14       44.60       56.75     36.22 o 
 -38   4  14      205.37      172.77     40.32 o 
 -36   4  14      216.33      196.81     41.13 o 
 -34   4  14      746.42      727.64     66.43 o 
 -32   4  14      214.03      179.57     26.21 o 
 -30   4  14        6.26       30.13     18.03 o 
 -28   4  14       69.72       58.09     22.08 o 
 -26   4  14      175.47      170.82     28.33 o 
 -24   4  14      306.88      297.36     33.17 o 
 -22   4  14      273.88      299.10     32.86 o 
 -20   4  14     2310.79     2286.41     74.69 o 
 -18   4  14     1229.44     1227.31     55.47 o 
 -16   4  14     1838.01     2016.44     67.61 o 
 -14   4  14       28.15       34.23     24.76 o 
 -12   4  14       14.12        1.10     21.28 o 
 -10   4  14     1738.62     1718.82     79.59 o 
  -8   4  14      257.35      236.52     36.10 o 
  -6   4  14     4150.19     3983.26    130.54 o 
  -4   4  14      798.24      762.59     60.30 o 
  -2   4  14       29.70       32.89     22.23 o 
   0   4  14     1313.33     1379.97     52.53 o 
   2   4  14      160.63      198.48     38.63 o 
   4   4  14       43.30       63.48     18.29 o 
   6   4  14      381.97      403.60     34.09 o 
   8   4  14       70.45       61.16     19.89 o 
  10   4  14     1298.10     1101.96     49.89 o 
  12   4  14     1211.76     1038.39     49.33 o 
  14   4  14      618.32      518.50     40.42 o 
  16   4  14        0.17       -9.52     17.07 o 
  18   4  14     1820.06     1667.11     64.68 o 
  20   4  14      983.01      896.00     52.36 o 
  22   4  14      258.70      260.17     32.90 o 
  24   4  14      289.72      313.59     57.40 o 
  26   4  14      227.05      265.98     34.76 o 
  28   4  14       48.77       43.72     23.92 o 
  30   4  14      904.78      936.45     75.90 o 
  32   4  14      159.26      159.39     31.29 o 
  34   4  14     1726.34     1772.57     78.49 o 
  36   4  14        1.56       -5.84     31.57 o 
  38   4  14      446.42      489.18     49.13 o 
  40   4  14      925.35     1011.42     67.86 o 
  42   4  14      713.64      819.73     62.52 o 
 -39   5  14      415.79      420.36     59.76 o 
 -37   5  14      728.18      826.61    102.39 o 
 -35   5  14      409.93      480.94     40.71 o 
 -33   5  14      448.99      447.80     38.99 o 
 -31   5  14        0.05       20.20     20.07 o 
 -29   5  14      355.72      393.32     35.94 o 
 -27   5  14        6.12       23.38     22.20 o 
 -25   5  14      158.29      189.73     37.39 o 
 -23   5  14       26.07       57.90     22.84 o 
 -21   5  14     1444.36     1527.39     82.17 o 
 -19   5  14      587.73      448.76     52.52 o 
 -17   5  14     3896.97     3991.65    137.99 o 
 -15   5  14       21.71        2.82     35.11 o 
 -13   5  14     2021.65     2129.41     95.07 o 
 -11   5  14        9.47        4.90     24.47 o 
  -9   5  14      479.37      507.95     54.31 o 
  -7   5  14     1677.37     1620.07    151.57 o 
  -5   5  14      697.38      609.28     62.28 o 
  -3   5  14      532.55      725.68     64.45 o 
  -1   5  14       49.66       39.89     26.23 o 
   1   5  14     5899.58     5770.08    175.20 o 
   3   5  14        2.21       27.55     35.89 o 
   5   5  14     1387.41     1270.27     85.40 o 
   7   5  14      820.77      883.17     50.58 o 
   9   5  14     1451.39     1315.67     57.43 o 
  11   5  14       58.68       34.06     25.00 o 
  13   5  14       97.10       91.63     23.49 o 
  15   5  14       13.36       25.95     20.94 o 
  17   5  14       98.22       72.02     24.19 o 
  19   5  14      104.13      140.09     29.98 o 
  21   5  14      165.55      199.67     31.62 o 
  23   5  14       11.16       14.96     23.40 o 
  25   5  14      556.20      592.38     49.96 o 
  27   5  14      143.57      109.60     29.87 o 
  29   5  14       34.09       -3.03     22.85 o 
  31   5  14       89.07      132.02     31.88 o 
  33   5  14       29.96       47.36     28.68 o 
  35   5  14     1461.21     1503.12     72.87 o 
  37   5  14      431.19      575.14     63.07 o 
  39   5  14      445.16      398.35     57.96 o 
 -34   6  14      289.37      334.89     37.99 o 
 -32   6  14        7.76       10.17     24.97 o 
 -30   6  14      719.57      672.22     56.40 o 
 -28   6  14        0.34        6.11     33.62 o 
 -26   6  14      168.88      117.78     65.92 o 
 -24   6  14     1228.69     1189.71     84.38 o 
 -22   6  14        0.11      -18.71     39.90 o 
 -20   6  14        9.90       42.74     30.99 o 
 -18   6  14       70.91        7.41     27.58 o 
 -16   6  14      136.55      122.46     71.43 o 
 -14   6  14     2500.84     2443.84    108.13 o 
 -12   6  14     1512.38     1414.06     81.56 o 
 -10   6  14      441.29      383.34     50.54 o 
  -8   6  14      291.41      229.67     42.76 o 
  -6   6  14      817.18      867.58     72.60 o 
  -4   6  14      143.36      140.68     60.00 o 
  -2   6  14     1316.96     1171.85     82.86 o 
   0   6  14      246.32      207.61     40.64 o 
   2   6  14      111.08       72.68     29.05 o 
   4   6  14      730.19      748.56     68.46 o 
   6   6  14      766.62      574.71     60.31 o 
   8   6  14       18.49      -23.04     23.04 o 
  10   6  14     2945.47     2871.77     92.44 o 
  12   6  14       97.51      126.97     29.25 o 
  14   6  14      256.81      350.78     39.29 o 
  16   6  14      178.15      130.01     31.05 o 
  18   6  14     1090.57     1210.88     66.76 o 
  20   6  14      412.15      364.17     53.45 o 
  22   6  14     1089.56     1150.92     68.90 o 
  24   6  14      437.04      470.43     47.50 o 
  26   6  14     2390.04     2531.48    123.35 o 
  28   6  14     1183.82     1589.67     78.39 o 
  30   6  14        0.21        2.72     28.42 o 
  32   6  14      116.33      142.54     34.46 o 
  34   6  14      368.52      425.77     78.55 o 
 -27   7  14       67.74       65.33     30.86 o 
 -25   7  14       21.82       63.10     29.51 o 
 -23   7  14      248.05      313.09     51.50 o 
 -21   7  14      179.63      313.49     51.90 o 
 -19   7  14       49.26       72.17     35.51 o 
 -17   7  14       21.53       16.21     31.87 o 
 -15   7  14       43.61       58.49     33.37 o 
 -13   7  14       27.49       28.68     31.66 o 
 -11   7  14        2.64       34.17     31.32 o 
  -9   7  14      224.99      206.06     44.25 o 
  -7   7  14     1269.70     1266.05     91.90 o 
  -5   7  14      470.47      488.54     58.90 o 
  -3   7  14      171.51      163.63     41.08 o 
  -1   7  14      254.54      269.94     47.86 o 
   1   7  14      409.25      361.43     52.81 o 
   3   7  14      706.36      677.58     68.29 o 
   5   7  14       14.28       18.10     41.06 o 
   7   7  14      138.07      111.61     36.87 o 
   9   7  14        1.05       -2.50     29.85 o 
  11   7  14      450.21      579.35     65.50 o 
  13   7  14       10.16       25.53     30.51 o 
  15   7  14      134.91      114.10     30.53 o 
  17   7  14       19.64       -1.81     23.90 o 
  19   7  14        0.09       47.51     28.22 o 
  21   7  14      127.90       91.89     47.30 o 
  23   7  14      206.39      248.05     41.19 o 
  25   7  14      394.55      350.85     46.66 o 
  27   7  14      864.07     1181.17     76.65 o 
 -16   8  14      258.52      236.99     50.03 o 
 -14   8  14      214.95      172.99     45.42 o 
 -12   8  14      257.43      286.62    101.77 o 
 -10   8  14        0.42        3.84     56.53 o 
  -8   8  14        7.78       26.26     32.41 o 
  -6   8  14      335.11      326.04     54.11 o 
  -4   8  14       64.68       37.63     34.11 o 
  -2   8  14     1410.29     1693.63    120.33 o 
   0   8  14      612.58      668.70     73.28 o 
   2   8  14      207.97      280.65     90.62 o 
   4   8  14      149.56      108.26     53.76 o 
   6   8  14      216.30      246.96     84.69 o 
   8   8  14      282.14      289.83     58.97 o 
  10   8  14       55.53       73.42     39.81 o 
  12   8  14       41.27       -9.91     32.90 o 
  14   8  14        9.75       25.67     35.80 o 
 -47   1  15       29.00       -4.13     29.49 o 
 -45   1  15      645.13      695.37     69.48 o 
 -43   1  15       37.04      -23.31     29.17 o 
 -41   1  15     1645.84     1743.17     90.54 o 
 -39   1  15      354.55      249.04     44.25 o 
 -37   1  15      320.54      297.93     45.12 o 
 -35   1  15       52.74       66.24     30.81 o 
 -33   1  15        0.63       40.68     36.54 o 
 -31   1  15       37.18       29.23     25.96 o 
 -29   1  15      819.98      849.39     63.10 o 
 -27   1  15      144.40       64.28     58.58 o 
 -25   1  15      680.14      677.34     73.72 o 
 -23   1  15      848.28      820.91     59.89 o 
 -21   1  15      153.67      123.76     28.33 o 
 -19   1  15     1176.17     1274.00     58.78 o 
 -17   1  15     2164.13     2098.86     64.22 o 
 -15   1  15     2306.55     2270.25     66.78 o 
 -13   1  15       51.73       26.56     26.16 o 
 -11   1  15     1166.08     1241.19     47.59 o 
  -9   1  15      587.04      494.00     27.62 o 
  -7   1  15      825.19      910.02     33.10 o 
  -5   1  15     5213.78     5155.22     96.11 o 
  -3   1  15     1408.56     1434.38     41.39 o 
  -1   1  15     2905.17     2805.34     67.03 o 
   1   1  15     1491.16     1501.86     41.96 o 
   3   1  15      181.54      187.02     17.61 o 
   5   1  15      726.16      803.84     37.48 o 
   7   1  15     4950.02     4816.61    107.20 o 
   9   1  15      653.68      641.38     37.87 o 
  11   1  15      565.53      560.26     35.13 o 
  13   1  15        0.83       10.71     13.82 o 
  15   1  15     1028.32      878.34     40.13 o 
  17   1  15     1440.30     1128.17     46.48 o 
  19   1  15      549.44      474.45     35.16 o 
  21   1  15     1977.85     1788.97     77.74 o 
  23   1  15       25.67       10.99     19.76 o 
  25   1  15       47.76       25.47     22.96 o 
  27   1  15      530.70      551.24     52.24 o 
  29   1  15        1.25       11.59     23.90 o 
  31   1  15       90.88       99.35     29.33 o 
  33   1  15     1049.83     1066.37     75.39 o 
  35   1  15       43.23       70.71     30.18 o 
  37   1  15      138.03      115.49     45.47 o 
  39   1  15        8.23      -24.29     24.29 o 
  41   1  15       89.24       42.98     53.74 o 
  43   1  15       66.65       52.81     47.77 o 
  45   1  15      649.86      629.74     68.29 o 
 -46   2  15      620.51      784.42     75.74 o 
 -44   2  15      905.50      966.52     86.55 o 
 -42   2  15       16.15        8.03     33.72 o 
 -40   2  15      338.08      294.91     77.28 o 
 -38   2  15       16.88       13.72     27.80 o 
 -36   2  15      698.90      721.11    101.38 o 
 -34   2  15      654.33      547.96    115.52 o 
 -32   2  15     2140.03     2020.34    156.99 o 
 -30   2  15       61.90       88.96     27.75 o 
 -28   2  15      391.65      376.45     45.25 o 
 -26   2  15      301.72      268.94     38.56 o 
 -24   2  15      213.12      231.53     62.44 o 
 -22   2  15        2.91       -2.64     15.42 o 
 -20   2  15      149.60      149.50     29.04 o 
 -18   2  15      521.72      503.64     36.60 o 
 -16   2  15       44.84       43.19     16.16 o 
 -14   2  15       20.81        7.87     18.78 o 
 -12   2  15      248.98      294.98     27.37 o 
 -10   2  15      216.62      264.21     25.94 o 
  -8   2  15       23.90       19.04     14.35 o 
  -6   2  15     2684.42     2744.74     65.13 o 
  -4   2  15     4411.57     4448.37     85.63 o 
  -2   2  15      884.72      932.88     45.57 o 
   0   2  15     1471.24     1416.08     50.36 o 
   2   2  15        5.38       21.69     14.00 o 
   4   2  15     4456.87     4315.91    101.02 o 
   6   2  15     1294.09     1351.53     49.43 o 
   8   2  15       34.92       10.63     13.62 o 
  10   2  15        1.70        1.35     15.45 o 
  12   2  15       19.62       18.73     14.88 o 
  14   2  15      347.28      463.65     47.23 o 
  16   2  15      704.61      694.12     43.26 o 
  18   2  15     1205.50     1024.37     46.43 o 
  20   2  15       26.01       23.22     16.44 o 
  22   2  15      704.67      586.21     51.70 o 
  24   2  15      418.19      355.73     54.53 o 
  26   2  15      158.05      164.43     26.04 o 
  28   2  15        3.04       11.89     18.15 o 
  30   2  15        4.93      -15.93     21.22 o 
  32   2  15     1174.68     1057.52     75.06 o 
  34   2  15     1082.31     1235.16     78.13 o 
  36   2  15      131.45      116.92     33.91 o 
  38   2  15      608.81      614.90     62.21 o 
  40   2  15      783.99      995.23    170.95 o 
  42   2  15     1041.78     1127.76     85.17 o 
  44   2  15      301.81      306.80     51.21 o 
 -45   3  15     1523.60     1347.37     97.36 o 
 -43   3  15      934.57      846.07     76.84 o 
 -41   3  15       89.51       61.47     34.12 o 
 -39   3  15       85.17       77.02     41.43 o 
 -37   3  15     1171.73     1080.62     80.55 o 
 -35   3  15      837.25      823.73     70.12 o 
 -33   3  15      614.87      508.38     90.88 o 
 -31   3  15       84.94       47.95     29.36 o 
 -29   3  15       55.19       46.38     26.91 o 
 -27   3  15     3207.75     3147.35     99.47 o 
 -25   3  15     4915.67     5207.76    126.31 o 
 -23   3  15        4.20       -0.13     16.95 o 
 -21   3  15       26.96       53.21     19.67 o 
 -19   3  15      364.23      370.87     33.94 o 
 -17   3  15      234.28      236.92     27.36 o 
 -15   3  15      545.03      651.26     42.15 o 
 -13   3  15      790.80      862.09     44.80 o 
 -11   3  15     2022.59     1818.61     65.92 o 
  -9   3  15      215.23      217.58     33.40 o 
  -7   3  15     6180.29     6423.54    239.45 o 
  -5   3  15      138.19      191.21     32.37 o 
  -3   3  15      355.60      360.13     41.47 o 
  -1   3  15     3429.53     3357.07    111.05 o 
   1   3  15       79.77      112.00     20.24 o 
   3   3  15     3411.03     3144.70     83.79 o 
   5   3  15       60.02       64.88     18.92 o 
   7   3  15      143.92      158.61     23.83 o 
   9   3  15     1189.79     1289.58    108.37 o 
  11   3  15     4112.05     3767.16    122.32 o 
  13   3  15      228.62      197.20     26.52 o 
  15   3  15     1385.64     1155.00     51.14 o 
  17   3  15      289.51      257.35     52.78 o 
  19   3  15     2094.07     2204.78    114.08 o 
  21   3  15     1141.66     1190.60     62.65 o 
  23   3  15      668.31      837.77     66.24 o 
  25   3  15       79.87       39.86     21.38 o 
  27   3  15      126.91       99.91     25.35 o 
  29   3  15      442.68      594.17     55.08 o 
  31   3  15      259.44      221.36     32.43 o 
  33   3  15      781.85      667.86     51.89 o 
  35   3  15       18.95      -12.22     22.02 o 
  37   3  15        1.49       15.34     27.93 o 
  39   3  15     1507.36     1683.11    117.33 o 
  41   3  15      401.00      550.57     62.85 o 
  43   3  15     1573.36     2028.14    105.80 o 
 -42   4  15      171.83       85.84     37.95 o 
 -40   4  15      524.79      443.27     59.12 o 
 -38   4  15        1.89        9.59     31.10 o 
 -36   4  15      114.75      100.51     41.60 o 
 -34   4  15       12.01      -10.73     27.05 o 
 -32   4  15      176.73      118.09     34.52 o 
 -30   4  15      451.94      519.60     38.86 o 
 -28   4  15       52.93       81.57     24.36 o 
 -26   4  15       74.08       94.37     25.32 o 
 -24   4  15       40.10       33.12     20.83 o 
 -22   4  15     2419.35     2413.45     79.40 o 
 -20   4  15      233.89      233.56     38.02 o 
 -18   4  15      288.01      297.45     32.24 o 
 -16   4  15     1158.18     1119.40    177.16 o 
 -14   4  15        1.00       14.84     24.49 o 
 -12   4  15     1157.36     1050.91     67.37 o 
 -10   4  15       48.28      -16.08     21.32 o 
  -8   4  15      243.49      384.59     45.10 o 
  -6   4  15     1011.76     1180.78     68.18 o 
  -4   4  15     2540.18     2653.44    119.68 o 
  -2   4  15      543.99      459.94     64.56 o 
   0   4  15     2938.79     2588.14    102.73 o 
   2   4  15      557.00      447.40     39.35 o 
   4   4  15     4526.48     4017.74    102.42 o 
   6   4  15      118.64      100.68     23.42 o 
   8   4  15     1417.24     1258.54     54.34 o 
  10   4  15     2116.24     1979.62     69.25 o 
  12   4  15       25.13       28.14     18.67 o 
  14   4  15      545.71      512.64     41.62 o 
  16   4  15      422.35      340.47     34.73 o 
  18   4  15       62.83       53.17     22.22 o 
  20   4  15      895.22      973.68     55.03 o 
  22   4  15      493.38      486.37     42.15 o 
  24   4  15      134.18      163.13     30.24 o 
  26   4  15      560.93      486.76     44.04 o 
  28   4  15       22.67       55.42     25.13 o 
  30   4  15       46.95       61.66     25.81 o 
  32   4  15      650.67      721.58     55.09 o 
  34   4  15      782.63      943.08     67.25 o 
  36   4  15        0.14        6.67     25.70 o 
  38   4  15       12.25       -2.26     25.11 o 
  40   4  15      477.92      528.41     62.27 o 
 -37   5  15       89.13       94.09     39.88 o 
 -35   5  15       40.63       22.82     32.45 o 
 -33   5  15        5.79        0.54     20.55 o 
 -31   5  15      248.24      240.58     31.57 o 
 -29   5  15      141.03      143.07     27.06 o 
 -27   5  15      345.95      406.34     41.87 o 
 -25   5  15      300.98      314.80     47.70 o 
 -23   5  15      701.02      807.10    109.88 o 
 -21   5  15      459.13      435.39     72.52 o 
 -19   5  15     1016.13      967.86    158.63 o 
 -17   5  15      665.08      600.95     58.97 o 
 -15   5  15      354.06      344.20     48.05 o 
 -13   5  15       64.96       77.63     32.02 o 
 -11   5  15       67.22       41.95     30.05 o 
  -9   5  15      105.98       46.88     27.36 o 
  -7   5  15        9.98      -23.11     23.11 o 
  -5   5  15     2312.43     2504.71    106.12 o 
  -3   5  15     2820.37     2677.03    109.90 o 
  -1   5  15       78.13      120.41     33.18 o 
   1   5  15      179.90      136.11     63.96 o 
   3   5  15        1.48      -34.90     38.61 o 
   5   5  15      246.77      159.38     62.67 o 
   7   5  15       14.58       41.54     32.02 o 
   9   5  15       34.85        3.05     19.09 o 
  11   5  15        1.54        0.69     18.79 o 
  13   5  15     2431.29     2248.30     78.06 o 
  15   5  15      634.13      668.86     49.84 o 
  17   5  15      535.58      556.14     59.40 o 
  19   5  15       33.39       21.12     21.96 o 
  21   5  15     1649.14     1860.22    167.27 o 
  23   5  15       24.72      -11.85     21.99 o 
  25   5  15      761.63      693.09     54.07 o 
  27   5  15       30.32       41.13     25.25 o 
  29   5  15      684.40      730.55     57.68 o 
  31   5  15      160.35      100.10     31.01 o 
  33   5  15      126.75       96.74     43.51 o 
  35   5  15       87.37      160.38     36.72 o 
  37   5  15      553.15      595.42     55.80 o 
 -32   6  15      237.42      283.79     42.42 o 
 -30   6  15     1395.26     1690.11     78.28 o 
 -28   6  15      244.94      217.79     45.04 o 
 -26   6  15       24.70       18.51     34.41 o 
 -24   6  15      138.59      129.76     41.26 o 
 -22   6  15       63.69       38.06     32.91 o 
 -20   6  15      281.45      298.47     48.89 o 
 -18   6  15       65.89       15.15     50.00 o 
 -16   6  15      868.32      979.69     78.97 o 
 -14   6  15       50.81       72.62     32.81 o 
 -12   6  15        3.08        4.51     26.13 o 
 -10   6  15      521.40      649.29     65.57 o 
  -8   6  15      137.27       66.20     33.95 o 
  -6   6  15     3667.50     4006.86    146.40 o 
  -4   6  15     1449.64     1702.11    135.81 o 
  -2   6  15      876.85      871.52     73.88 o 
   0   6  15      393.08      385.36     53.20 o 
   2   6  15      436.18      536.65     71.58 o 
   4   6  15      146.39      208.07     40.89 o 
   6   6  15       94.68        4.88     26.83 o 
   8   6  15       13.40      -27.94     41.91 o 
  10   6  15       24.87        9.90     30.85 o 
  12   6  15       57.01       37.07     25.46 o 
  14   6  15       19.13        7.77     23.61 o 
  16   6  15      771.31      909.88     60.91 o 
  18   6  15      158.52      111.47     33.54 o 
  20   6  15      523.99      470.73     47.03 o 
  22   6  15        0.16       20.93     25.22 o 
  24   6  15      617.08      648.81     55.72 o 
  26   6  15      454.26      377.85     45.01 o 
  28   6  15       67.80       78.43     30.95 o 
  30   6  15       51.44       42.92     30.45 o 
 -25   7  15        5.96      -24.91     25.78 o 
 -23   7  15       59.20      104.68     41.20 o 
 -21   7  15       25.13       30.19     34.44 o 
 -19   7  15        0.16        1.46     30.67 o 
 -17   7  15     1010.08     1192.15     92.30 o 
 -15   7  15     1254.18     1246.61     91.36 o 
 -13   7  15       77.79      102.78     38.61 o 
 -11   7  15        0.03       11.21     30.11 o 
  -9   7  15        1.27       34.70     32.54 o 
  -7   7  15      308.41      452.68     59.34 o 
  -5   7  15      277.10      268.83     48.20 o 
  -3   7  15      789.30      773.88    116.84 o 
  -1   7  15       79.12       80.68     66.81 o 
   1   7  15        0.14        4.05     28.48 o 
   3   7  15      985.75     1083.13     87.30 o 
   5   7  15      133.08      159.31     67.64 o 
   7   7  15        2.32      -15.60     28.41 o 
   9   7  15      684.32      597.35     67.49 o 
  11   7  15      157.27      105.72     38.64 o 
  13   7  15      110.69      120.01     39.52 o 
  15   7  15      270.50      266.21     50.03 o 
  17   7  15      682.16      666.46     66.49 o 
  19   7  15        0.04       -7.42     24.74 o 
  21   7  15      190.43      223.72     40.09 o 
  23   7  15       51.68       58.92     31.75 o 
 -10   8  15     1041.81     1100.36     91.52 o 
  -8   8  15       75.28       66.19     39.10 o 
  -6   8  15      165.09      130.73     42.17 o 
  -4   8  15      142.73      107.70     41.22 o 
  -2   8  15      119.49      122.29     50.88 o 
   0   8  15     1292.39     1598.48    111.42 o 
   2   8  15        6.33       60.63     36.88 o 
   4   8  15      947.58     1103.97    143.46 o 
   6   8  15       34.52       53.33     38.09 o 
   8   8  15        8.63       47.74     38.70 o 
 -46   0  16       19.35      -32.18     36.67 o 
 -44   0  16       71.91       -5.22     44.09 o 
 -42   0  16     3707.19     3774.56    200.85 o 
 -40   0  16      209.80      215.89     60.69 o 
 -38   0  16     3017.63     3011.42    171.09 o 
 -36   0  16      122.61       35.72     42.49 o 
 -34   0  16      530.63      583.71     79.95 o 
 -32   0  16     1182.24     1164.68     96.05 o 
 -30   0  16       97.81      112.73     43.98 o 
 -28   0  16       12.61       -8.47     32.77 o 
 -26   0  16      223.89      243.70     52.83 o 
 -24   0  16       86.71        9.38     34.69 o 
 -22   0  16     1838.62     1701.24    106.77 o 
 -20   0  16      531.43      607.46     72.57 o 
 -18   0  16     5987.96     5849.31    224.53 o 
 -16   0  16      756.89      797.19     78.16 o 
 -14   0  16        0.99      -16.24     23.52 o 
 -12   0  16       81.33       77.31     22.20 o 
 -10   0  16       41.55       36.50     19.42 o 
  -8   0  16     1206.03     1310.96     77.09 o 
  -6   0  16     3631.58     3647.03    108.07 o 
  -4   0  16     1468.53     1448.73     61.36 o 
  -2   0  16    13136.79    12812.03    283.70 o 
   0   0  16      403.61      414.60     36.89 o 
   2   0  16     8298.40     7843.16    188.16 o 
   4   0  16     7204.18     7146.07    174.48 o 
   6   0  16     2261.91     2409.07     80.91 o 
   8   0  16    12456.81    11762.29    262.57 o 
  10   0  16     9221.57     8124.69    286.71 o 
  12   0  16     1223.13     1549.22     96.78 o 
  14   0  16      117.00       41.66     31.35 o 
  16   0  16     2655.87     2941.92    145.46 o 
  18   0  16       19.64        9.77     26.67 o 
  20   0  16       54.75       -9.61     26.91 o 
  22   0  16       27.03       33.66     31.16 o 
  24   0  16      428.67      523.18     70.63 o 
  26   0  16       19.93        3.96     27.59 o 
  28   0  16      611.03      629.19     79.61 o 
  30   0  16      920.34      841.43     93.24 o 
  32   0  16       57.09       46.94     38.47 o 
  34   0  16      634.39      940.89    103.11 o 
  36   0  16      498.96      639.99     88.15 o 
  38   0  16      148.52      164.16     53.33 o 
  40   0  16      411.19      564.62     87.80 o 
  42   0  16      328.27      475.02     86.05 o 
  44   0  16      665.61      918.44    112.27 o 
 -45   1  16      815.33      928.60     81.41 o 
 -43   1  16      896.99     1014.09     81.89 o 
 -41   1  16      408.54      352.30     51.69 o 
 -39   1  16      105.29      152.70    108.84 o 
 -37   1  16       18.06       16.79     27.64 o 
 -35   1  16       10.52       -9.88     25.39 o 
 -33   1  16      109.33       67.03     44.25 o 
 -31   1  16      122.52      163.92     36.05 o 
 -29   1  16      279.49      264.05     51.72 o 
 -27   1  16      160.56      239.09     37.50 o 
 -25   1  16        2.51        5.80     23.75 o 
 -23   1  16        1.85       47.91     24.16 o 
 -21   1  16      336.72      269.15     37.42 o 
 -19   1  16     2312.10     2241.96     86.37 o 
 -17   1  16      251.49      240.04     32.18 o 
 -15   1  16      172.29      148.75     23.04 o 
 -13   1  16      922.98      962.14     43.31 o 
 -11   1  16       57.19       64.51     17.48 o 
  -9   1  16      456.14      482.23     33.57 o 
  -7   1  16     1974.53     2002.84     87.16 o 
  -5   1  16     2173.20     2036.54     52.61 o 
  -3   1  16      124.03      109.79     16.02 o 
  -1   1  16     4173.89     3933.64     79.43 o 
   1   1  16     1105.89     1323.81    121.29 o 
   3   1  16     3911.22     3761.22     91.28 o 
   5   1  16      307.34      339.25     28.61 o 
   7   1  16      621.20      654.91     48.28 o 
   9   1  16      443.56      465.50     33.51 o 
  11   1  16     6203.65     5822.67    126.54 o 
  13   1  16        3.70      -10.60     13.18 o 
  15   1  16     3279.01     2959.26     80.84 o 
  17   1  16      196.57      149.09     28.68 o 
  19   1  16      518.69      481.02     51.41 o 
  21   1  16     3127.99     2966.96    105.86 o 
  23   1  16        8.47       20.33     21.45 o 
  25   1  16     1768.40     1642.07     78.00 o 
  27   1  16      942.68      963.35     69.66 o 
  29   1  16      666.35      781.74     63.30 o 
  31   1  16        2.86       -6.95     21.07 o 
  33   1  16      164.87      127.12     33.63 o 
  35   1  16       73.90       83.10     32.19 o 
  37   1  16        6.92        9.42     27.12 o 
  39   1  16      456.32      646.59     87.76 o 
  41   1  16      647.26      762.92    154.31 o 
  43   1  16       34.81       46.97     34.24 o 
 -44   2  16      106.69      107.36     42.90 o 
 -42   2  16       28.34       -3.20     44.10 o 
 -40   2  16        9.14       50.09     35.02 o 
 -38   2  16      509.61      403.49     87.35 o 
 -36   2  16       52.01       33.13     29.14 o 
 -34   2  16      895.73      894.58     71.01 o 
 -32   2  16     1170.53     1190.40     71.30 o 
 -30   2  16       48.67       74.40     28.67 o 
 -28   2  16      749.54      806.77     63.08 o 
 -26   2  16        1.89      -23.78     27.92 o 
 -24   2  16      210.48      158.21     32.74 o 
 -22   2  16       17.23        7.85     20.77 o 
 -20   2  16      281.19      270.04     29.85 o 
 -18   2  16        2.82       11.70     16.72 o 
 -16   2  16      617.17      557.47     38.94 o 
 -14   2  16      202.44      189.70     37.25 o 
 -12   2  16       50.10       31.44     16.13 o 
 -10   2  16      409.54      348.66     30.33 o 
  -8   2  16      978.82     1016.21     81.75 o 
  -6   2  16       61.87       71.72     23.76 o 
  -4   2  16      985.90      972.69     49.86 o 
  -2   2  16      466.34      457.25     33.25 o 
   0   2  16      540.37      553.16     36.51 o 
   2   2  16       91.56      125.41     20.35 o 
   4   2  16        7.77        8.05     14.00 o 
   6   2  16     1361.51     1243.01     49.10 o 
   8   2  16      518.37      455.89     36.35 o 
  10   2  16     1845.10     1580.66     84.15 o 
  12   2  16     1608.49     1541.79     56.38 o 
  14   2  16       27.05       20.00     16.86 o 
  16   2  16       27.04       38.47     17.58 o 
  18   2  16      460.22      396.96     34.50 o 
  20   2  16        2.19        5.77     16.49 o 
  22   2  16      249.74      262.95     41.06 o 
  24   2  16        0.19       13.15     17.72 o 
  26   2  16      204.29      196.32     55.54 o 
  28   2  16       16.78      -19.38     19.38 o 
  30   2  16      249.41      238.63     40.54 o 
  32   2  16       28.14       13.29     26.84 o 
  34   2  16      116.72      121.23     34.87 o 
  36   2  16       61.73       29.34     31.21 o 
  38   2  16      724.54      767.72     70.13 o 
  40   2  16        9.98       75.82     34.51 o 
  42   2  16     2777.76     2843.97    155.84 o 
 -43   3  16      154.53      178.27     84.70 o 
 -41   3  16      129.20       73.39     37.64 o 
 -39   3  16      334.58      370.75     53.49 o 
 -37   3  16      450.57      533.76     94.90 o 
 -35   3  16      261.82      205.10     45.30 o 
 -33   3  16        0.02       -8.50     24.95 o 
 -31   3  16      898.69     1036.22     75.25 o 
 -29   3  16      462.13      380.85     47.50 o 
 -27   3  16      362.81      432.16     48.94 o 
 -25   3  16      483.12      478.83     40.64 o 
 -23   3  16     1079.44     1214.78     55.30 o 
 -21   3  16     1399.32     1594.26     61.83 o 
 -19   3  16      709.80      719.39     61.15 o 
 -17   3  16      354.79      353.47     33.43 o 
 -15   3  16      137.81      123.08     32.57 o 
 -13   3  16     1882.59     1843.35     83.40 o 
 -11   3  16     1135.07     1109.68     66.90 o 
  -9   3  16     2981.34     3064.98    174.78 o 
  -7   3  16      904.14      763.96     59.43 o 
  -5   3  16        7.18       29.85     22.31 o 
  -3   3  16       83.28       17.10     29.54 o 
  -1   3  16       53.58       21.16     20.96 o 
   1   3  16      158.37      116.11     21.87 o 
   3   3  16      100.03       66.43     19.36 o 
   5   3  16      613.32      654.03     41.91 o 
   7   3  16       27.05       17.17     16.41 o 
   9   3  16     5287.44     5131.57    120.98 o 
  11   3  16      337.51      380.98     51.02 o 
  13   3  16      123.50      129.01     26.23 o 
  15   3  16       64.75       37.58     38.88 o 
  17   3  16     1448.96     1187.06     53.07 o 
  19   3  16       35.33       45.23     19.74 o 
  21   3  16      183.93      203.98     29.72 o 
  23   3  16      429.82      419.43     54.22 o 
  25   3  16      840.79      820.02     57.01 o 
  27   3  16      140.89      114.68     36.46 o 
  29   3  16       10.26       21.98     22.34 o 
  31   3  16      595.83      537.84     46.59 o 
  33   3  16        6.88        4.16     26.51 o 
  35   3  16        0.34      -19.02     27.69 o 
  37   3  16      129.99      147.13     39.39 o 
  39   3  16       86.77       58.34     41.23 o 
  41   3  16      480.33      630.17     68.94 o 
 -40   4  16     1107.43     1065.70     85.97 o 
 -38   4  16        3.98      -16.85     29.71 o 
 -36   4  16      451.87      560.31    111.87 o 
 -34   4  16      518.36      502.50     58.41 o 
 -32   4  16      268.98      274.42     46.99 o 
 -30   4  16      134.64       27.44     37.82 o 
 -28   4  16      156.61      141.95     29.19 o 
 -26   4  16      813.46      872.26     59.41 o 
 -24   4  16       64.61       79.10     24.16 o 
 -22   4  16      638.71      686.63     59.69 o 
 -20   4  16        7.14       22.31     27.49 o 
 -18   4  16      964.69      942.28     70.12 o 
 -16   4  16        0.23       49.04     46.82 o 
 -14   4  16      402.07      370.54     62.24 o 
 -12   4  16      177.58      190.98     37.19 o 
 -10   4  16      260.02      188.41     36.47 o 
  -8   4  16     1443.07     1389.22     76.49 o 
  -6   4  16      597.80      641.88     58.93 o 
  -4   4  16       81.74       90.50     39.03 o 
  -2   4  16       69.94       98.95     31.02 o 
   0   4  16        3.13       17.00     24.63 o 
   2   4  16       82.70       59.74     27.46 o 
   4   4  16      450.97      403.01     36.16 o 
   6   4  16     1139.02     1132.19     53.05 o 
   8   4  16      807.51      694.33     55.56 o 
  10   4  16      775.51      762.73     49.33 o 
  12   4  16       67.10       52.22     21.26 o 
  14   4  16      685.23      694.77     55.32 o 
  16   4  16      486.92      373.60     37.17 o 
  18   4  16      126.91      132.98     28.97 o 
  20   4  16      987.70      945.50     57.98 o 
  22   4  16      254.79      324.00     38.38 o 
  24   4  16       39.49       22.80     22.95 o 
  26   4  16       13.92      -11.76     21.39 o 
  28   4  16      370.36      443.45     49.77 o 
  30   4  16      149.03      178.10     33.26 o 
  32   4  16     3427.53     3684.85    114.25 o 
  34   4  16     1203.19     1390.89     73.93 o 
  36   4  16      781.99      936.65    141.04 o 
  38   4  16      222.59      141.36     44.57 o 
 -35   5  16        8.68        8.27     38.30 o 
 -33   5  16      114.04       87.69     58.68 o 
 -31   5  16       93.31      116.12     31.28 o 
 -29   5  16       14.40       43.18     26.89 o 
 -27   5  16        6.71       16.93     28.45 o 
 -25   5  16      113.89       52.94     38.44 o 
 -23   5  16        8.27       -7.20     25.91 o 
 -21   5  16      269.95      243.51     72.77 o 
 -19   5  16      465.81      509.53     58.34 o 
 -17   5  16        0.27        0.73     27.85 o 
 -15   5  16     1507.76     1397.53    104.65 o 
 -13   5  16      152.23      176.56     37.76 o 
 -11   5  16      171.70      184.71     39.88 o 
  -9   5  16      524.18      525.34     67.72 o 
  -7   5  16      455.37      391.53     50.10 o 
  -5   5  16      785.13      781.54     68.21 o 
  -3   5  16      351.16      407.97     51.68 o 
  -1   5  16      915.40      920.12     74.49 o 
   1   5  16      439.88      537.35     78.92 o 
   3   5  16     1099.69     1181.06     76.90 o 
   5   5  16      453.84      440.38     54.52 o 
   7   5  16     1580.34     1365.03     79.07 o 
   9   5  16      699.02      603.50     46.70 o 
  11   5  16       96.69       78.22     24.67 o 
  13   5  16       90.53       39.25     22.44 o 
  15   5  16      202.57      127.98     28.47 o 
  17   5  16      107.69      111.54     27.93 o 
  19   5  16        7.59       -0.54     22.96 o 
  21   5  16     1032.73     1140.81     67.76 o 
  23   5  16        0.15      -18.65     22.24 o 
  25   5  16      663.94      746.98     73.05 o 
  27   5  16      229.22      234.68     46.21 o 
  29   5  16        9.67        8.31     25.82 o 
  31   5  16      396.05      498.69     49.70 o 
  33   5  16      336.67      350.82     44.85 o 
 -30   6  16      116.89      101.14     32.90 o 
 -28   6  16      708.39      674.36     57.40 o 
 -26   6  16     1133.87      951.44    104.41 o 
 -24   6  16       44.64       84.84     36.79 o 
 -22   6  16      342.54      271.36     49.33 o 
 -20   6  16        9.76        5.13     30.51 o 
 -18   6  16      739.08      831.48     74.56 o 
 -16   6  16     2132.62     2185.76    163.34 o 
 -14   6  16       58.54      101.64     35.75 o 
 -12   6  16      775.59      894.79    247.41 o 
 -10   6  16       63.22       27.54     31.29 o 
  -8   6  16        2.04        8.15     27.75 o 
  -6   6  16     1735.49     1869.24     97.14 o 
  -4   6  16        0.97        2.94     26.63 o 
  -2   6  16        0.16      -20.11     26.45 o 
   0   6  16      647.93      796.34     72.29 o 
   2   6  16        0.70       -8.15     25.71 o 
   4   6  16        1.71       12.00     28.29 o 
   6   6  16      300.05      286.03     47.76 o 
   8   6  16      567.86      625.73     68.14 o 
  10   6  16      151.28      103.35     37.14 o 
  12   6  16      106.05       40.88     32.15 o 
  14   6  16      133.82       98.51     29.44 o 
  16   6  16      218.64      212.24     35.63 o 
  18   6  16     1008.36     1082.18     67.97 o 
  20   6  16      655.09      717.37     57.65 o 
  22   6  16       43.67       41.78     27.35 o 
  24   6  16      333.57      390.24     46.51 o 
  26   6  16      380.62      507.53     51.27 o 
  28   6  16       77.38       39.56     29.77 o 
 -21   7  16      611.65      608.52     69.73 o 
 -19   7  16       70.51       75.97     49.36 o 
 -17   7  16       50.07       13.44     35.09 o 
 -15   7  16       30.12       48.07     61.08 o 
 -13   7  16      207.83      233.74     49.10 o 
 -11   7  16       37.42       15.13     30.99 o 
  -9   7  16      525.13      554.24    115.36 o 
  -7   7  16      560.21      611.67     68.52 o 
  -5   7  16       80.58       79.15     37.76 o 
  -3   7  16      688.88      874.22     80.63 o 
  -1   7  16      324.92      282.62     50.08 o 
   1   7  16      137.78      105.99     39.89 o 
   3   7  16       34.27       35.10     32.38 o 
   5   7  16      232.08      247.59     50.88 o 
   7   7  16       18.75        1.30     30.23 o 
   9   7  16      660.38      660.36     80.55 o 
  11   7  16      263.21      305.48     53.60 o 
  13   7  16      224.21      143.44     43.93 o 
  15   7  16      198.67       88.64     78.00 o 
  17   7  16       57.75       39.80     45.68 o 
  19   7  16      168.59      163.20     58.81 o 
 -43   1  17       20.07       33.24     33.53 o 
 -41   1  17        0.22      -20.13     27.46 o 
 -39   1  17       56.01       -5.01     29.48 o 
 -37   1  17      115.45       80.75     33.30 o 
 -35   1  17      468.47      370.06     50.31 o 
 -33   1  17      269.94      304.50     78.26 o 
 -31   1  17     1120.69     1135.63     78.40 o 
 -29   1  17      917.94      872.56     67.41 o 
 -27   1  17      159.13      124.85     33.07 o 
 -25   1  17       30.86      -18.87     22.74 o 
 -23   1  17      124.68      172.91     48.14 o 
 -21   1  17     2583.67     2790.51    101.14 o 
 -19   1  17       33.23       23.97     41.87 o 
 -17   1  17      371.10      353.53     39.33 o 
 -15   1  17      550.21      575.41     39.26 o 
 -13   1  17      330.90      330.22     33.34 o 
 -11   1  17       20.18       34.88     16.81 o 
  -9   1  17        5.39       11.78     16.36 o 
  -7   1  17     1645.52     1642.57     78.35 o 
  -5   1  17       89.40       80.22     21.25 o 
  -3   1  17     1226.60     1235.15     40.96 o 
  -1   1  17        5.61       22.10     15.44 o 
   1   1  17     3261.83     3085.63     81.82 o 
   3   1  17      664.35      642.09     45.61 o 
   5   1  17      673.92      751.62     42.38 o 
   7   1  17      101.53      141.66     21.87 o 
   9   1  17      660.30      721.43     42.45 o 
  11   1  17      675.19      682.62     41.66 o 
  13   1  17        0.86        4.65     14.53 o 
  15   1  17       37.91       23.65     21.12 o 
  17   1  17      308.19      321.38     40.82 o 
  19   1  17       88.30       21.85     20.64 o 
  21   1  17      146.58      125.85     30.30 o 
  23   1  17      437.94      459.77     49.44 o 
  25   1  17      361.41      270.61     45.82 o 
  27   1  17      167.25      115.29     30.68 o 
  29   1  17       10.55        3.02     21.13 o 
  31   1  17       66.56       50.74     27.68 o 
  33   1  17        4.60       14.30     24.25 o 
  35   1  17      448.49      477.36     56.23 o 
  37   1  17      185.61      201.76     43.39 o 
  39   1  17       13.57       19.26     29.13 o 
  41   1  17        0.39      -20.29     27.29 o 
 -42   2  17       41.85       -4.92     39.77 o 
 -40   2  17        0.04      -19.19     29.72 o 
 -38   2  17      203.72      164.57     39.98 o 
 -36   2  17      134.54      156.32     39.84 o 
 -34   2  17      503.12      549.61     60.08 o 
 -32   2  17       90.58       60.43     30.62 o 
 -30   2  17      160.22      164.85     36.46 o 
 -28   2  17      203.58      191.89     40.01 o 
 -26   2  17        0.04      -21.71     21.71 o 
 -24   2  17       10.43       19.59     25.17 o 
 -22   2  17       29.71       28.19     24.35 o 
 -20   2  17        3.42       -1.37     18.98 o 
 -18   2  17       17.43       -0.98     16.71 o 
 -16   2  17       64.55       54.32     20.17 o 
 -14   2  17      728.15      767.56     45.49 o 
 -12   2  17      173.41      162.70     24.65 o 
 -10   2  17     2421.35     2251.23     68.84 o 
  -8   2  17      104.18       95.54     28.06 o 
  -6   2  17     6073.67     5843.77    163.14 o 
  -4   2  17     1035.72     1100.34     91.18 o 
  -2   2  17      559.73      546.10     37.20 o 
   0   2  17       24.16       20.05     15.79 o 
   2   2  17      330.80      339.56     30.93 o 
   4   2  17     1286.54     1251.76     55.08 o 
   6   2  17      549.97      527.38     38.20 o 
   8   2  17     1017.68      972.97     53.54 o 
  10   2  17      555.43      664.62     42.50 o 
  12   2  17     2092.80     1936.06     65.45 o 
  14   2  17     2541.35     2189.29     71.03 o 
  16   2  17      360.26      340.15     32.84 o 
  18   2  17      114.38      129.28     27.05 o 
  20   2  17      453.72      450.28     38.04 o 
  22   2  17      102.91       88.62     32.65 o 
  24   2  17       38.31       93.09     28.43 o 
  26   2  17      351.41      316.18     44.23 o 
  28   2  17      436.92      461.40     69.19 o 
  30   2  17        0.10       12.48     24.01 o 
  32   2  17       98.12      116.76     69.00 o 
  34   2  17      744.39      728.16     67.36 o 
  36   2  17       20.76       24.27     30.40 o 
  38   2  17       86.54       34.55     32.19 o 
  40   2  17        2.98       -5.93     30.64 o 
 -39   3  17      770.06      881.14     77.48 o 
 -37   3  17      260.31      221.98     44.73 o 
 -35   3  17      581.97      586.38     64.84 o 
 -33   3  17     2055.76     2191.12    167.72 o 
 -31   3  17       77.91       96.99     32.72 o 
 -29   3  17      778.24      894.53     89.59 o 
 -27   3  17      565.25      616.03     57.99 o 
 -25   3  17       41.74       49.19     28.38 o 
 -23   3  17       29.77       17.93     20.34 o 
 -21   3  17      137.36      174.98     28.32 o 
 -19   3  17      110.12      125.18     25.09 o 
 -17   3  17        1.80       -6.88     22.94 o 
 -15   3  17      477.53      434.50     48.51 o 
 -13   3  17      143.54      184.08     35.71 o 
 -11   3  17      178.98      215.57     49.13 o 
  -9   3  17       68.40       83.23     31.29 o 
  -7   3  17      521.84      672.62     57.36 o 
  -5   3  17      791.29      777.17     60.93 o 
  -3   3  17      157.90      140.83     38.14 o 
  -1   3  17      293.38      297.23     40.84 o 
   1   3  17     1165.23     1112.64    110.60 o 
   3   3  17       30.93       -8.04     17.27 o 
   5   3  17       21.02       13.88     16.87 o 
   7   3  17       75.79       77.82     26.89 o 
   9   3  17     1102.71     1088.42     51.51 o 
  11   3  17        1.57        6.83     17.03 o 
  13   3  17     1218.97     1151.16     66.10 o 
  15   3  17     1241.75     1330.37     98.72 o 
  17   3  17     1368.72     1330.27     72.33 o 
  19   3  17        0.02      -19.99     19.99 o 
  21   3  17        0.06       19.99     19.49 o 
  23   3  17      722.67      781.62     52.58 o 
  25   3  17     1683.48     1924.21     74.09 o 
  27   3  17      150.37      146.55     28.78 o 
  29   3  17       30.89       -2.82     36.46 o 
  31   3  17        9.27      -11.80     29.22 o 
  33   3  17      249.29      196.55     43.14 o 
  35   3  17        0.00      -10.67     29.58 o 
  37   3  17        0.62       -9.58     30.94 o 
  39   3  17       15.59        3.77     34.31 o 
 -36   4  17       78.68      113.37     40.01 o 
 -34   4  17       20.14      -28.84     29.19 o 
 -32   4  17      178.00      152.91     40.21 o 
 -30   4  17       84.29      113.96     36.66 o 
 -28   4  17      210.91      214.22    106.74 o 
 -26   4  17      223.74      273.52     44.12 o 
 -24   4  17     2456.25     2560.96    123.20 o 
 -22   4  17      100.32       53.91     53.49 o 
 -20   4  17      307.92      250.17     82.98 o 
 -18   4  17        7.29       27.81     26.13 o 
 -16   4  17      574.67      554.86     79.35 o 
 -14   4  17     2252.55     2307.64    101.99 o 
 -12   4  17     1644.31     1644.80    101.91 o 
 -10   4  17        0.14       19.81     24.85 o 
  -8   4  17      163.77      192.34     36.81 o 
  -6   4  17       87.86      128.22     37.16 o 
  -4   4  17       27.92       51.05     26.76 o 
  -2   4  17      187.41      181.44     38.61 o 
   0   4  17        8.52       -9.03     23.29 o 
   2   4  17     2480.21     2304.19    131.40 o 
   4   4  17       28.57       32.63     31.21 o 
   6   4  17      727.94      839.80     51.13 o 
   8   4  17      201.84      203.34     28.93 o 
  10   4  17       10.06       -0.42     18.21 o 
  12   4  17      409.02      367.72     36.98 o 
  14   4  17     1440.10     1316.26     60.40 o 
  16   4  17      224.46      195.77     36.26 o 
  18   4  17       16.76        1.31     20.33 o 
  20   4  17      671.71      731.72     54.24 o 
  22   4  17      534.99      570.06     47.41 o 
  24   4  17     1486.39     1443.37     65.72 o 
  26   4  17       11.76       10.09     23.53 o 
  28   4  17      137.57      132.30     30.90 o 
  30   4  17      158.27       80.23     72.30 o 
  32   4  17        2.22      -23.96     23.96 o 
  34   4  17     1267.98     1466.20     88.30 o 
  36   4  17      174.30      208.70     62.13 o 
 -33   5  17       37.14       73.06     54.12 o 
 -31   5  17       87.97       99.28     52.83 o 
 -29   5  17        0.57      -14.07     24.52 o 
 -27   5  17        3.69       10.55     30.36 o 
 -25   5  17       10.88       30.44     30.70 o 
 -23   5  17      224.02      330.96     50.26 o 
 -21   5  17       60.88       31.15     28.61 o 
 -19   5  17     1191.76     1251.67     89.12 o 
 -17   5  17        0.00       38.59     76.09 o 
 -15   5  17      318.12      330.17     47.44 o 
 -13   5  17       15.41      -29.00     49.60 o 
 -11   5  17       51.43       42.29     29.89 o 
  -9   5  17      590.34      581.50     61.89 o 
  -7   5  17     1157.82     1382.04     80.34 o 
  -5   5  17       67.12       52.49     50.21 o 
  -3   5  17      154.91      156.05     59.30 o 
  -1   5  17       23.42      -12.16     24.62 o 
   1   5  17      354.23      304.25     81.00 o 
   3   5  17        0.08       -7.79     24.78 o 
   5   5  17       27.28       83.22     37.68 o 
   7   5  17      143.18       92.36     34.16 o 
   9   5  17      175.72      170.95     40.57 o 
  11   5  17      458.92      441.42     42.24 o 
  13   5  17       86.51       41.10     24.40 o 
  15   5  17      170.92      170.69     32.36 o 
  17   5  17       91.06       85.68     28.06 o 
  19   5  17       13.73       12.01     23.78 o 
  21   5  17      249.01      223.07     35.57 o 
  23   5  17      133.09      126.09     31.94 o 
  25   5  17      253.94      250.84     38.43 o 
  27   5  17      988.22     1104.42     71.06 o 
  29   5  17      806.97      853.13     63.58 o 
  31   5  17       86.24       55.34     29.52 o 
 -26   6  17       15.25       73.88     63.03 o 
 -24   6  17        4.30      -16.65     31.52 o 
 -22   6  17      156.07      195.76     64.50 o 
 -20   6  17       44.18       36.22     86.81 o 
 -18   6  17      680.89      705.93     71.71 o 
 -16   6  17      239.22      257.51     48.11 o 
 -14   6  17       33.88       73.17     35.27 o 
 -12   6  17       55.43       89.82     36.66 o 
 -10   6  17      333.18      320.44     52.18 o 
  -8   6  17      242.62      280.28     48.63 o 
  -6   6  17      263.30      227.23     44.08 o 
  -4   6  17      173.37      189.86     43.97 o 
  -2   6  17       11.88       15.63     31.56 o 
   0   6  17      142.12       81.91     51.20 o 
   2   6  17     1597.25     1584.64     96.34 o 
   4   6  17       28.37       58.21     32.10 o 
   6   6  17       21.21       57.83     32.69 o 
   8   6  17       28.65       34.06     32.82 o 
  10   6  17       54.12       19.22     47.39 o 
  12   6  17      140.10      138.19     40.76 o 
  14   6  17      296.33      248.80     49.48 o 
  16   6  17      279.10      275.10     40.57 o 
  18   6  17      386.36      400.20     78.03 o 
  20   6  17      674.68      622.26     54.94 o 
  22   6  17       45.26       72.96     36.10 o 
  24   6  17     1138.12     1288.50     74.02 o 
 -15   7  17        7.84       26.44     35.09 o 
 -13   7  17      859.73      853.02     80.75 o 
 -11   7  17      244.99      207.74     47.48 o 
  -9   7  17      323.10      419.88     60.82 o 
  -7   7  17       81.67       57.25     42.92 o 
  -5   7  17     1190.82     1299.05     98.98 o 
  -3   7  17      693.74      751.18     76.97 o 
  -1   7  17      241.70      304.16     55.02 o 
   1   7  17     1308.40     1428.55    103.02 o 
   3   7  17      349.09      324.41     66.87 o 
   5   7  17        4.38       13.11     32.37 o 
   7   7  17        0.17       -0.37     31.79 o 
   9   7  17       67.16       63.62     35.24 o 
  11   7  17       93.85       76.61     38.39 o 
  13   7  17      116.02      185.43     47.96 o 
  15   7  17      461.91      635.87     75.44 o 
 -42   0  18       74.86       51.74     49.16 o 
 -40   0  18      773.35      697.98     97.96 o 
 -38   0  18      447.02      461.65     79.95 o 
 -36   0  18       76.55      106.03     50.38 o 
 -34   0  18     1955.19     1660.32    121.93 o 
 -32   0  18      277.51      239.25     61.73 o 
 -30   0  18     2343.27     2421.97    146.64 o 
 -28   0  18       37.60       10.58     39.16 o 
 -26   0  18      102.41      133.36     49.63 o 
 -24   0  18    15290.23    15371.41    502.00 o 
 -22   0  18     3020.54     3137.34    159.40 o 
 -20   0  18     1616.31     1496.22    102.87 o 
 -18   0  18      617.95      757.26     82.56 o 
 -16   0  18      556.16      514.38     67.57 o 
 -14   0  18      204.27      164.33     44.31 o 
 -12   0  18     1079.20     1238.75     86.48 o 
 -10   0  18      792.41      678.78     71.80 o 
  -8   0  18      324.89      379.12     39.71 o 
  -6   0  18       47.57       39.53     20.98 o 
  -4   0  18      167.12      144.74     43.65 o 
  -2   0  18      551.37      547.43     44.70 o 
   0   0  18     1240.27     1263.33     59.63 o 
   2   0  18     1451.38     1598.41    100.13 o 
   4   0  18     1206.40      938.85     79.33 o 
   6   0  18     2429.67     2470.58    131.77 o 
   8   0  18      342.24      253.95     49.73 o 
  10   0  18      418.38      331.25     57.39 o 
  12   0  18     3838.54     3397.60    163.11 o 
  14   0  18     1939.78     1680.48    107.82 o 
  16   0  18       58.87       13.55     29.32 o 
  18   0  18     4689.94     4411.76    199.05 o 
  20   0  18      213.06      178.61     47.08 o 
  22   0  18      440.07      387.66     66.80 o 
  24   0  18     1211.11      938.56    100.07 o 
  26   0  18      133.49       87.16     44.32 o 
  28   0  18       24.98      -29.66     29.66 o 
  30   0  18      235.08      217.84     61.64 o 
  32   0  18     2418.64     2929.13    170.49 o 
  34   0  18      709.28      813.10    102.38 o 
  36   0  18        5.85        0.17     37.98 o 
  38   0  18     1421.98     1316.83    133.45 o 
  40   0  18      471.22      455.63     86.91 o 
 -41   1  18      137.91       97.66     38.97 o 
 -39   1  18      157.96      124.49     61.52 o 
 -37   1  18      318.90      407.69     88.72 o 
 -35   1  18      230.10      281.57     46.30 o 
 -33   1  18     1183.25     1377.68     83.83 o 
 -31   1  18      592.76      478.84     59.90 o 
 -29   1  18      669.76      636.75     63.68 o 
 -27   1  18     1304.59     1148.99     67.77 o 
 -25   1  18      110.88      132.27     43.39 o 
 -23   1  18     2079.60     1995.59     88.81 o 
 -21   1  18      496.41      392.06     46.60 o 
 -19   1  18     2359.01     2180.83     89.11 o 
 -17   1  18       15.29        0.03     26.19 o 
 -15   1  18     1459.02     1391.82     67.64 o 
 -13   1  18      220.91      267.52     29.72 o 
 -11   1  18      115.60      147.05     24.70 o 
  -9   1  18     1665.78     1756.48     60.61 o 
  -7   1  18       33.46       24.92     17.15 o 
  -5   1  18      652.93      635.50     40.92 o 
  -3   1  18       66.99       39.88     25.11 o 
  -1   1  18      167.07      159.26     42.56 o 
   1   1  18      110.01      110.27     20.89 o 
   3   1  18     4951.03     4824.36    118.82 o 
   5   1  18     2059.86     2042.61     65.42 o 
   7   1  18      227.79      245.82     27.09 o 
   9   1  18     2831.23     2875.17     81.13 o 
  11   1  18     1445.44     1564.28     73.27 o 
  13   1  18      159.87      141.89     30.72 o 
  15   1  18        3.03       -1.92     19.35 o 
  17   1  18        1.87       -0.08     20.29 o 
  19   1  18      734.62      616.85     55.35 o 
  21   1  18      115.52       57.57     38.90 o 
  23   1  18      562.47      681.65     60.81 o 
  25   1  18        3.19       -6.75     22.58 o 
  27   1  18       16.55        7.72     22.22 o 
  29   1  18      373.88      517.54     61.14 o 
  31   1  18      443.47      484.75     55.29 o 
  33   1  18      551.48      597.89     61.81 o 
  35   1  18      141.35      126.55     50.42 o 
  37   1  18       23.34       54.34     31.72 o 
  39   1  18      534.95      609.89     66.06 o 
 -40   2  18        5.13      -27.92     27.92 o 
 -38   2  18      537.68      464.83     67.16 o 
 -36   2  18        5.58       30.56     32.84 o 
 -34   2  18       81.99       71.86     34.36 o 
 -32   2  18       19.04       38.29     30.14 o 
 -30   2  18      132.67      125.49     34.77 o 
 -28   2  18      178.72      161.11     36.59 o 
 -26   2  18        3.33      -17.21     24.47 o 
 -24   2  18      386.16      341.21     45.48 o 
 -22   2  18       14.51       39.84     26.02 o 
 -20   2  18      237.34      255.86     38.57 o 
 -18   2  18      529.40      615.52     53.20 o 
 -16   2  18      148.33      157.22     26.68 o 
 -14   2  18      112.68       99.39     23.50 o 
 -12   2  18      342.15      323.46     60.27 o 
 -10   2  18      661.88      777.60     60.40 o 
  -8   2  18     3251.34     3404.66    223.68 o 
  -6   2  18     3004.86     3150.81    111.00 o 
  -4   2  18     6094.87     6208.10    273.02 o 
  -2   2  18      768.06      734.80     58.15 o 
   0   2  18      381.55      349.88     31.98 o 
   2   2  18      293.14      276.67     29.36 o 
   4   2  18       96.90       82.69     20.41 o 
   6   2  18       21.12       17.32     17.00 o 
   8   2  18       66.24       76.32     20.29 o 
  10   2  18        4.40        0.97     16.51 o 
  12   2  18     1429.74     1234.71     52.45 o 
  14   2  18      990.08      924.33     50.37 o 
  16   2  18      105.70      112.79     23.41 o 
  18   2  18      219.12      186.26     35.36 o 
  20   2  18      897.33      905.55     67.95 o 
  22   2  18      164.18      143.42     33.87 o 
  24   2  18      277.68      277.65     55.39 o 
  26   2  18      148.26      190.18     49.87 o 
  28   2  18      154.91      154.47     48.41 o 
  30   2  18       12.06       -1.01     27.79 o 
  32   2  18     1077.63     1075.17    117.25 o 
  34   2  18      166.88      130.46     39.52 o 
  36   2  18     1822.24     2094.47    121.33 o 
  38   2  18       22.29       12.58     30.36 o 
 -37   3  18      736.99      905.22    129.91 o 
 -35   3  18      438.64      457.31     58.20 o 
 -33   3  18      429.89      465.63     56.95 o 
 -31   3  18       19.25       51.59     31.67 o 
 -29   3  18     1470.84     1564.65     83.78 o 
 -27   3  18       93.90       75.11     30.88 o 
 -25   3  18        3.12       25.40     47.52 o 
 -23   3  18       67.44      124.51     32.07 o 
 -21   3  18       54.89       21.45     52.32 o 
 -19   3  18       46.53       22.30     29.37 o 
 -17   3  18      183.94      195.06     46.91 o 
 -15   3  18       37.21      -13.57     49.43 o 
 -13   3  18       78.98       85.32     30.95 o 
 -11   3  18      134.58      121.78     32.01 o 
  -9   3  18      138.35      127.86     32.78 o 
  -7   3  18      421.30      343.61     99.27 o 
  -5   3  18      326.29      297.00     42.85 o 
  -3   3  18      295.97      274.34     39.87 o 
  -1   3  18      104.32       99.06     32.41 o 
   1   3  18     1190.32     1036.54     67.07 o 
   3   3  18      219.52      198.09     36.92 o 
   5   3  18      487.81      513.07     40.19 o 
   7   3  18      349.04      244.34     32.32 o 
   9   3  18     1558.11     1519.82     98.11 o 
  11   3  18      880.39      922.66     70.48 o 
  13   3  18     3255.00     3086.28     91.14 o 
  15   3  18       61.56       82.51     25.26 o 
  17   3  18       99.01       91.16     24.42 o 
  19   3  18       31.87        4.58     19.85 o 
  21   3  18       55.77       64.58     23.34 o 
  23   3  18       46.68       10.47     21.22 o 
  25   3  18      267.26      208.18     41.17 o 
  27   3  18      146.98       98.71     42.03 o 
  29   3  18       82.31       63.13     54.41 o 
  31   3  18        3.28        4.36     29.94 o 
  33   3  18      378.35      487.86     60.58 o 
  35   3  18      585.48      616.84     68.16 o 
 -34   4  18     1907.97     2281.03    185.14 o 
 -32   4  18       40.65        9.88     31.80 o 
 -30   4  18     2346.45     2065.99    145.43 o 
 -28   4  18      854.96      819.65    103.79 o 
 -26   4  18      556.31      660.87     94.70 o 
 -24   4  18       37.47       53.24     32.46 o 
 -22   4  18      152.46      183.26     42.02 o 
 -20   4  18       33.07       52.01     31.85 o 
 -18   4  18      758.01      770.42     90.74 o 
 -16   4  18      272.13      224.75     41.73 o 
 -14   4  18      509.94      505.28     56.70 o 
 -12   4  18      211.96      171.02     37.69 o 
 -10   4  18      691.97      715.26     64.44 o 
  -8   4  18       70.82       77.96     32.31 o 
  -6   4  18      139.45      201.02     39.34 o 
  -4   4  18       13.55       22.14     25.96 o 
  -2   4  18        7.19       36.12     26.97 o 
   0   4  18     1307.87     1322.56     76.86 o 
   2   4  18      677.15      602.17     59.99 o 
   4   4  18      740.92      780.22     66.93 o 
   6   4  18      135.80      141.29     34.29 o 
   8   4  18      393.61      374.65     37.10 o 
  10   4  18      317.26      271.45     33.67 o 
  12   4  18      937.82      984.45     56.56 o 
  14   4  18     3017.44     3035.27     94.78 o 
  16   4  18       19.00       -0.26     19.96 o 
  18   4  18      473.96      546.85     46.47 o 
  20   4  18       38.88       39.00     30.29 o 
  22   4  18      486.47      536.63     47.85 o 
  24   4  18      484.92      587.80     50.71 o 
  26   4  18        9.51        1.92     23.36 o 
  28   4  18      367.48      391.06     44.08 o 
  30   4  18      168.47       93.88     34.63 o 
  32   4  18       17.61       21.50     34.77 o 
 -29   5  18       26.39      115.91     58.55 o 
 -27   5  18       49.36        5.56     31.77 o 
 -25   5  18      248.72      224.10     45.29 o 
 -23   5  18      669.35      662.34     66.93 o 
 -21   5  18      295.38      259.91     48.40 o 
 -19   5  18       37.29       28.30     31.81 o 
 -17   5  18     1442.58     1488.16     87.90 o 
 -15   5  18      169.67      185.67     43.90 o 
 -13   5  18      304.43      363.41     52.59 o 
 -11   5  18      179.34      148.96     41.08 o 
  -9   5  18      381.94      438.09     55.94 o 
  -7   5  18       43.88       25.42     31.80 o 
  -5   5  18       97.98       57.91     31.53 o 
  -3   5  18      196.91      148.08     46.57 o 
  -1   5  18     1332.30     1454.98     88.78 o 
   1   5  18       42.66       56.21     31.45 o 
   3   5  18      334.48      445.25     56.49 o 
   5   5  18       89.94      126.94     36.90 o 
   7   5  18       44.14       25.51     30.55 o 
   9   5  18      653.13      727.73     68.15 o 
  11   5  18       18.35       14.25     30.04 o 
  13   5  18      233.23      214.74     56.36 o 
  15   5  18        0.91      -19.90     19.90 o 
  17   5  18       14.31      -20.57     20.57 o 
  19   5  18       15.46       14.60     23.84 o 
  21   5  18       29.28       58.25     27.10 o 
  23   5  18      209.71      169.13     34.78 o 
  25   5  18      291.63      304.80     42.10 o 
  27   5  18      249.94      308.95     42.85 o 
 -22   6  18      724.03      729.18     74.20 o 
 -20   6  18      258.81      362.90     56.79 o 
 -18   6  18       68.21       43.97     34.74 o 
 -16   6  18      115.37      134.45     43.20 o 
 -14   6  18     2425.11     2610.53    121.02 o 
 -12   6  18       18.51       12.24     31.31 o 
 -10   6  18      317.41      373.18    105.88 o 
  -8   6  18      447.77      480.90    118.65 o 
  -6   6  18       35.92       28.82     36.24 o 
  -4   6  18      536.43      420.24     60.02 o 
  -2   6  18      149.51      114.86     68.90 o 
   0   6  18       41.14       54.49     35.21 o 
   2   6  18      174.63      189.70     44.57 o 
   4   6  18      839.58      799.24     76.57 o 
   6   6  18       82.04       53.27     33.91 o 
   8   6  18        0.08       -7.17     36.76 o 
  10   6  18      150.09      106.80     39.02 o 
  12   6  18      111.19      213.59     47.76 o 
  14   6  18      187.36      195.13     57.46 o 
  16   6  18      102.53       94.91    100.11 o 
  18   6  18     1390.53     1759.87    147.03 o 
  20   6  18      284.12      324.88     44.01 o 
  -7   7  18      928.75      966.65    147.35 o 
  -5   7  18       21.27       35.98     34.95 o 
  -3   7  18      266.51      329.67     56.11 o 
  -1   7  18       15.40        7.38     33.94 o 
   1   7  18        8.54      -18.24     32.49 o 
   3   7  18        5.38       36.67     35.86 o 
   5   7  18        2.80       19.21     33.33 o 
 -39   1  19       22.57       23.77     35.84 o 
 -37   1  19      350.60      272.03     48.71 o 
 -35   1  19      165.98      129.60     37.75 o 
 -33   1  19       71.40       23.59     32.64 o 
 -31   1  19      102.06      106.05     35.78 o 
 -29   1  19        0.76      -24.47     24.79 o 
 -27   1  19      341.84      289.01     53.20 o 
 -25   1  19       35.22        7.50     26.59 o 
 -23   1  19     1594.40     1650.05     79.84 o 
 -21   1  19      589.89      717.67    110.53 o 
 -19   1  19      155.24      132.71     47.69 o 
 -17   1  19      444.29      371.98     44.29 o 
 -15   1  19      522.73      502.19     75.56 o 
 -13   1  19       39.94       52.47     30.66 o 
 -11   1  19      606.15      656.80     43.73 o 
  -9   1  19     1107.92     1161.86     64.82 o 
  -7   1  19      199.38      199.49     33.23 o 
  -5   1  19      834.69      991.41     75.20 o 
  -3   1  19     1025.14     1067.13     48.73 o 
  -1   1  19     1052.11     1063.39     75.87 o 
   1   1  19     1434.84     1429.88     55.91 o 
   3   1  19       38.56        3.36     16.47 o 
   5   1  19      184.10      162.19     25.03 o 
   7   1  19       76.17       52.06     24.57 o 
   9   1  19        0.08      -15.67     18.79 o 
  11   1  19      274.65      247.57     37.21 o 
  13   1  19     1336.05     1285.04     75.06 o 
  15   1  19     1038.73     1009.39     66.46 o 
  17   1  19      656.09      743.07     61.60 o 
  19   1  19       40.55       99.67     30.19 o 
  21   1  19      168.26      148.03     33.52 o 
  23   1  19      798.35      787.97     65.99 o 
  25   1  19        6.09       37.87     26.64 o 
  27   1  19      161.22      105.84     32.56 o 
  29   1  19      174.77      187.85     51.27 o 
  31   1  19     1167.28     1231.96     87.84 o 
  33   1  19      131.34      129.03     94.30 o 
  35   1  19      319.36      440.44     58.26 o 
  37   1  19      556.36      594.31    175.25 o 
 -36   2  19      393.29      486.66     94.50 o 
 -34   2  19      831.12      931.40     77.48 o 
 -32   2  19      300.04      196.71    105.12 o 
 -30   2  19      460.92      418.75     53.16 o 
 -28   2  19      202.52      131.86     36.49 o 
 -26   2  19      276.63      356.65     92.77 o 
 -24   2  19      230.71      252.59     40.85 o 
 -22   2  19        0.03       25.67     24.52 o 
 -20   2  19      124.96       69.44     28.82 o 
 -18   2  19        6.44       -0.17     23.12 o 
 -16   2  19      269.22      164.32     50.84 o 
 -14   2  19      261.21      249.73     40.51 o 
 -12   2  19      488.74      597.32     56.64 o 
 -10   2  19      730.95      920.54    116.10 o 
  -8   2  19     1830.77     1703.30     81.74 o 
  -6   2  19     2315.10     2280.41    108.64 o 
  -4   2  19        0.87       12.97     27.69 o 
  -2   2  19     2244.74     2436.52     96.40 o 
   0   2  19      262.06      365.74     43.45 o 
   2   2  19      781.06      877.70     82.74 o 
   4   2  19        7.03       -1.63     16.22 o 
   6   2  19      219.52      226.05     28.45 o 
   8   2  19      437.08      390.06     35.22 o 
  10   2  19       34.70        4.62     17.63 o 
  12   2  19      100.10       82.31     22.04 o 
  14   2  19      533.78      630.30     57.91 o 
  16   2  19      374.71      306.16     43.51 o 
  18   2  19     1470.16     1370.85     74.29 o 
  20   2  19      849.96      982.58     96.89 o 
  22   2  19       13.96      -22.55     22.55 o 
  24   2  19       56.53       58.91     29.95 o 
  26   2  19        0.01      -19.72     22.89 o 
  28   2  19      322.31      250.27     93.79 o 
  30   2  19      116.23      129.72     71.47 o 
  32   2  19     1571.78     1758.12     93.76 o 
  34   2  19      268.20      279.57     49.48 o 
  36   2  19        3.65      -13.05     28.27 o 
 -35   3  19     2130.70     2090.61    105.63 o 
 -33   3  19       38.50       66.45     35.32 o 
 -31   3  19       13.17      -25.82     25.82 o 
 -29   3  19       68.15       81.47     35.63 o 
 -27   3  19      972.42      952.16     74.81 o 
 -25   3  19      531.18      533.17     83.52 o 
 -23   3  19       93.74       59.17     44.63 o 
 -21   3  19      173.17       95.64     46.64 o 
 -19   3  19      420.59      455.07     72.34 o 
 -17   3  19      277.69      238.41     41.83 o 
 -15   3  19     1896.96     1902.50     90.03 o 
 -13   3  19      283.61      314.74     47.48 o 
 -11   3  19      474.38      555.72    139.46 o 
  -9   3  19        1.72      -22.21     22.21 o 
  -7   3  19       10.17       38.24     26.99 o 
  -5   3  19       17.51      -15.63     23.10 o 
  -3   3  19     2027.87     2194.69    158.92 o 
  -1   3  19       52.46       40.70     26.39 o 
   1   3  19      412.45      448.71     50.09 o 
   3   3  19        2.45       18.86     32.11 o 
   5   3  19      302.55      415.57     49.43 o 
   7   3  19        0.78        2.80     18.86 o 
   9   3  19      817.35      872.20     53.48 o 
  11   3  19     2605.10     2415.19     79.42 o 
  13   3  19     1876.65     1959.08     71.55 o 
  15   3  19      455.88      515.76     43.03 o 
  17   3  19      353.62      360.31     37.58 o 
  19   3  19     1250.37     1298.15     62.84 o 
  21   3  19        1.31      -10.68     59.24 o 
  23   3  19      340.52      311.13     47.23 o 
  25   3  19        6.95       29.86     29.75 o 
  27   3  19     1430.33     1419.62     87.25 o 
  29   3  19       94.36      132.95     39.96 o 
  31   3  19      703.08      934.29     79.49 o 
  33   3  19       85.74      109.96     40.23 o 
 -30   4  19      450.70      484.64     86.79 o 
 -28   4  19       38.35       24.17     44.48 o 
 -26   4  19      363.18      347.03     73.33 o 
 -24   4  19     1100.29     1186.54    122.67 o 
 -22   4  19      378.55      459.79     56.95 o 
 -20   4  19      246.68      266.27    128.51 o 
 -18   4  19      981.64     1096.05     81.80 o 
 -16   4  19      189.45      228.03     44.10 o 
 -14   4  19        1.74        7.52     27.12 o 
 -12   4  19       24.02       30.36     28.89 o 
 -10   4  19       55.43       20.15     26.12 o 
  -8   4  19      153.88       93.19     34.35 o 
  -6   4  19      452.45      492.54     56.16 o 
  -4   4  19       13.62       11.06     25.48 o 
  -2   4  19       63.83       32.54     27.98 o 
   0   4  19      688.47      685.06     64.00 o 
   2   4  19      234.42      282.19     62.97 o 
   4   4  19       41.06       64.38     31.72 o 
   6   4  19      940.55     1011.69     77.05 o 
   8   4  19      409.59      435.90     57.56 o 
  10   4  19      441.20      513.22     56.38 o 
  12   4  19       13.36      -13.92     19.84 o 
  14   4  19       47.13       47.91     24.14 o 
  16   4  19      205.44      251.04     34.68 o 
  18   4  19       10.86       21.10     23.55 o 
  20   4  19      257.67      258.67     37.28 o 
  22   4  19      150.97      168.14     44.55 o 
  24   4  19      675.07      803.39     59.10 o 
  26   4  19     1304.16     1524.77     73.87 o 
  28   4  19      172.96      169.93     42.75 o 
  30   4  19      128.99      130.57     41.17 o 
 -25   5  19       58.64       44.85     37.54 o 
 -23   5  19      292.06      232.51     46.47 o 
 -21   5  19      278.01      296.56     50.93 o 
 -19   5  19       73.63      142.89     40.90 o 
 -17   5  19       92.16       77.30     42.47 o 
 -15   5  19      288.05      314.29     51.55 o 
 -13   5  19       42.89      -12.55     58.75 o 
 -11   5  19      928.55      926.66    118.78 o 
  -9   5  19      355.16      342.96     52.29 o 
  -7   5  19      233.07      252.16     47.51 o 
  -5   5  19     1030.49     1144.62     86.22 o 
  -3   5  19       95.20       68.36     40.60 o 
  -1   5  19      451.25      490.32     64.12 o 
   1   5  19      264.75      277.91     46.26 o 
   3   5  19      550.82      635.68     67.11 o 
   5   5  19      569.98      595.18    108.10 o 
   7   5  19       65.32      116.37     38.86 o 
   9   5  19      361.61      341.88     52.30 o 
  11   5  19     2110.68     2340.38    112.02 o 
  13   5  19      838.51      929.56     88.43 o 
  15   5  19      268.85      289.60     69.48 o 
  17   5  19      291.19      264.56     39.47 o 
  19   5  19      102.83       96.58     31.28 o 
  21   5  19      127.57      154.63     33.56 o 
  23   5  19       33.03        3.68     27.16 o 
 -16   6  19      300.42      247.15     50.35 o 
 -14   6  19     1592.97     1756.20    100.93 o 
 -12   6  19      163.39      117.43     47.90 o 
 -10   6  19      203.13      130.26     76.16 o 
  -8   6  19      313.05      244.95     49.89 o 
  -6   6  19      264.12      361.51     56.17 o 
  -4   6  19      131.99      114.67     40.07 o 
  -2   6  19        3.24       -1.49     32.02 o 
   0   6  19      371.15      463.34     61.85 o 
   2   6  19      432.09      443.93     61.76 o 
   4   6  19      489.94      524.80     65.95 o 
   6   6  19      310.61      364.70     72.65 o 
   8   6  19      113.73      123.13     41.18 o 
  10   6  19      526.93      630.40     70.61 o 
  12   6  19       56.93       50.39     34.85 o 
  14   6  19       96.05       24.56     36.94 o 
  16   6  19       29.06       13.03     52.21 o 
 -36   0  20      244.98      264.70     68.12 o 
 -34   0  20      138.35       73.64     47.64 o 
 -32   0  20      108.20      111.72     49.32 o 
 -30   0  20      275.26      195.57     59.05 o 
 -28   0  20      176.90      176.74     55.95 o 
 -26   0  20     2605.23     2614.51    152.06 o 
 -24   0  20     1739.81     2128.11    133.32 o 
 -22   0  20     1588.88     1444.30    107.99 o 
 -20   0  20      401.93      321.93     63.35 o 
 -18   0  20      973.38     1022.72    100.26 o 
 -16   0  20      271.94      284.97     58.74 o 
 -14   0  20      318.12      267.66     53.80 o 
 -12   0  20        0.96       46.20     31.99 o 
 -10   0  20        1.73      -26.70     26.70 o 
  -8   0  20      445.44      447.25     63.20 o 
  -6   0  20      927.83      874.88     85.02 o 
  -4   0  20     1298.39     1263.02     96.57 o 
  -2   0  20     5910.90     6334.55    250.70 o 
   0   0  20      721.27      763.24     84.86 o 
   2   0  20     2498.28     2651.78    144.30 o 
   4   0  20     2680.67     2765.30    148.22 o 
   6   0  20     1747.59     1703.55    113.92 o 
   8   0  20      414.51      359.78     61.01 o 
  10   0  20     4287.81     4489.04    202.79 o 
  12   0  20     2095.97     2200.65    131.76 o 
  14   0  20        0.52      -27.41     29.59 o 
  16   0  20     2102.98     1862.52    122.66 o 
  18   0  20       49.96       70.68     39.67 o 
  20   0  20     3380.92     3279.06    173.62 o 
  22   0  20      228.62      205.81     54.77 o 
  24   0  20      478.06      624.27     86.24 o 
  26   0  20       14.11       41.77     41.45 o 
  28   0  20      111.90      114.17     53.53 o 
  30   0  20      714.43      874.33    106.11 o 
  32   0  20       56.65       29.50     43.51 o 
  34   0  20      887.19      952.70    116.15 o 
 -35   1  20      125.66        2.43     40.01 o 
 -33   1  20       35.82       52.17     34.83 o 
 -31   1  20      217.51      234.93     45.05 o 
 -29   1  20       64.45       37.90     39.47 o 
 -27   1  20      226.05      232.03     43.21 o 
 -25   1  20       77.30       18.56     69.13 o 
 -23   1  20        1.40       14.18     25.52 o 
 -21   1  20     1275.17     1311.63    148.90 o 
 -19   1  20       49.66       64.51     29.96 o 
 -17   1  20       17.17      -15.17     22.81 o 
 -15   1  20      255.47      287.26     40.41 o 
 -13   1  20      248.08      326.13     58.60 o 
 -11   1  20     1990.87     2083.21    123.75 o 
  -9   1  20       62.38       83.36     28.62 o 
  -7   1  20     1237.27     1275.69     72.53 o 
  -5   1  20      709.09      684.37     56.32 o 
  -3   1  20       66.83       59.12     26.61 o 
  -1   1  20      397.26      406.98     44.53 o 
   1   1  20     4997.17     5074.65    121.74 o 
   3   1  20      692.39      717.80     58.93 o 
   5   1  20       41.84       42.91     25.97 o 
   7   1  20      644.84      704.01    140.66 o 
   9   1  20        0.04        0.31     30.35 o 
  11   1  20     1380.26     1259.41     70.83 o 
  13   1  20      180.11      142.85     40.86 o 
  15   1  20      139.74      137.51     33.66 o 
  17   1  20       88.50       85.50     29.77 o 
  19   1  20      356.58      312.91     44.40 o 
  21   1  20      129.78       87.53     32.33 o 
  23   1  20        1.50      -16.02     22.56 o 
  25   1  20      505.95      452.74     55.37 o 
  27   1  20       48.16       56.50     30.32 o 
  29   1  20      677.40      763.17     71.21 o 
  31   1  20       12.32      -15.58     27.29 o 
  33   1  20      123.38      161.37     41.98 o 
 -34   2  20       64.64       30.40     34.56 o 
 -32   2  20      139.49       84.87     52.63 o 
 -30   2  20      192.50      226.17     66.86 o 
 -28   2  20       17.79       68.69     41.61 o 
 -26   2  20        9.38      -26.17     26.17 o 
 -24   2  20      126.26      108.55     35.80 o 
 -22   2  20      786.71      832.02     66.28 o 
 -20   2  20        0.17      -33.90     33.90 o 
 -18   2  20     1685.11     1865.18    126.43 o 
 -16   2  20      254.86      335.15     62.76 o 
 -14   2  20      563.23      583.19     79.10 o 
 -12   2  20      170.12      214.11     39.40 o 
 -10   2  20       20.11        7.78     25.90 o 
  -8   2  20       18.47       60.86     29.22 o 
  -6   2  20       29.51       38.98     42.69 o 
  -4   2  20     2503.17     2693.80    154.70 o 
  -2   2  20       30.88       35.79     30.69 o 
   0   2  20      800.19      839.92     67.01 o 
   2   2  20      298.96      382.44     45.35 o 
   4   2  20       33.13       23.57     18.80 o 
   6   2  20      136.63       82.59     23.44 o 
   8   2  20      853.37      886.46     53.14 o 
  10   2  20      316.04      333.45     44.10 o 
  12   2  20       42.60       17.74     25.02 o 
  14   2  20      423.07      563.65     55.56 o 
  16   2  20     1465.40     1334.10     79.89 o 
  18   2  20      146.62      130.31     34.75 o 
  20   2  20      348.34      344.76     48.73 o 
  22   2  20     1595.52     1799.60     90.93 o 
  24   2  20       86.72      197.18     39.28 o 
  26   2  20     1440.28     1599.06     87.66 o 
  28   2  20      335.83      392.46     64.79 o 
  30   2  20      117.59      153.05     49.39 o 
  32   2  20      192.05      298.68     50.26 o 
 -31   3  20      524.57      662.56     99.20 o 
 -29   3  20      428.83      422.13     80.79 o 
 -27   3  20       18.35       58.00     47.12 o 
 -25   3  20       75.75       61.63     51.03 o 
 -23   3  20      359.07      399.43     74.44 o 
 -21   3  20        6.52      -27.94     36.80 o 
 -19   3  20       26.96        9.98     40.34 o 
 -17   3  20       97.01       77.32     45.33 o 
 -15   3  20      924.65     1141.61    131.88 o 
 -13   3  20      123.83      206.22     39.20 o 
 -11   3  20        4.76       12.25     61.15 o 
  -9   3  20      658.48      633.24     61.03 o 
  -7   3  20       13.84      -18.63     24.55 o 
  -5   3  20        7.06       57.72     29.95 o 
  -3   3  20        6.31      -10.24     23.56 o 
  -1   3  20       76.46       72.71     39.08 o 
   1   3  20     1830.53     1875.26     89.67 o 
   3   3  20       30.06       16.57     25.73 o 
   5   3  20      717.41      715.96     63.45 o 
   7   3  20      205.11      186.60     44.34 o 
   9   3  20        2.13       -7.70     19.31 o 
  11   3  20      839.58      813.83     53.24 o 
  13   3  20      241.57      216.52     31.48 o 
  15   3  20      679.19      702.44     50.41 o 
  17   3  20       77.19       82.03     50.55 o 
  19   3  20       96.50      114.94     47.17 o 
  21   3  20      309.71      401.41     51.90 o 
  23   3  20       49.33       12.66     48.25 o 
  25   3  20      514.66      474.94     98.66 o 
  27   3  20       99.20       43.28     57.35 o 
  29   3  20       39.36       73.50     37.42 o 
 -28   4  20      231.58      106.29     57.79 o 
 -26   4  20       10.87       24.56     45.92 o 
 -24   4  20      876.04      939.56    114.36 o 
 -22   4  20      282.76      334.82     74.44 o 
 -20   4  20      448.56      360.10     71.44 o 
 -18   4  20      685.13      807.39     72.66 o 
 -16   4  20      137.97      147.40     40.15 o 
 -14   4  20     1282.29     1439.75     85.13 o 
 -12   4  20       21.70       11.78     30.54 o 
 -10   4  20      873.75      994.15    119.53 o 
  -8   4  20        0.78       -1.19     27.94 o 
  -6   4  20       43.87       61.20     54.59 o 
  -4   4  20     1035.07      948.58     77.44 o 
  -2   4  20       19.03      -25.46     25.46 o 
   0   4  20       68.61      121.47     56.69 o 
   2   4  20      209.18      316.74     48.81 o 
   4   4  20      495.34      557.66     61.19 o 
   6   4  20      257.04      319.74     77.63 o 
   8   4  20      146.11      121.97     37.42 o 
  10   4  20      596.01      656.33     65.38 o 
  12   4  20      249.62      192.75     40.98 o 
  14   4  20      243.87      267.37     36.33 o 
  16   4  20       25.88       13.74     23.46 o 
  18   4  20      333.87      331.80     40.40 o 
  20   4  20      445.89      372.88     56.27 o 
  22   4  20      196.50      241.07     38.43 o 
  24   4  20       37.34        3.17     31.38 o 
  26   4  20      145.53      117.24     41.12 o 
 -21   5  20       77.67       98.10     41.30 o 
 -19   5  20      403.43      465.77     82.16 o 
 -17   5  20       14.51       -9.62     33.59 o 
 -15   5  20      752.72      834.42     90.23 o 
 -13   5  20        1.24       16.32     33.13 o 
 -11   5  20      371.10      522.88    160.53 o 
  -9   5  20       59.07       61.65     36.49 o 
  -7   5  20       11.11        7.46     30.15 o 
  -5   5  20     1054.49      932.25     81.15 o 
  -3   5  20      294.13      405.83     55.52 o 
  -1   5  20      605.32      655.21     68.79 o 
   1   5  20     3223.32     3289.38    164.76 o 
   3   5  20       13.37      -28.39     28.39 o 
   5   5  20      457.24      504.38     62.38 o 
   7   5  20       81.42       96.80     46.64 o 
   9   5  20     1207.55     1434.86    116.16 o 
  11   5  20        6.45       15.67     30.60 o 
  13   5  20      378.20      461.09     60.92 o 
  15   5  20       83.49       84.26     41.59 o 
  17   5  20        0.05        8.67     31.50 o 
  19   5  20       35.38       56.73     29.66 o 
  -8   6  20      373.43      394.65     60.80 o 
  -6   6  20        3.39       46.47     36.60 o 
  -4   6  20        6.87       -6.79     33.26 o 
  -2   6  20      423.01      418.29     97.74 o 
   0   6  20       30.85       40.87     36.58 o 
   2   6  20      703.86      526.05    136.36 o 
   4   6  20      174.44      157.51     75.90 o 
   6   6  20      157.98      141.98     51.98 o 
 -31   1  21      141.82      170.95     43.33 o 
 -29   1  21      477.58      446.45     56.28 o 
 -27   1  21       19.17       12.89     29.69 o 
 -25   1  21      174.02      222.83     65.37 o 
 -23   1  21      100.08       89.48     34.80 o 
 -21   1  21      273.54      198.28     77.08 o 
 -19   1  21     1065.70      997.94     71.52 o 
 -17   1  21        4.04        6.29     37.52 o 
 -15   1  21      222.44      311.26     60.53 o 
 -13   1  21      269.30      206.06     51.38 o 
 -11   1  21       21.68       41.39     37.08 o 
  -9   1  21      441.27      504.36     71.81 o 
  -7   1  21      326.54      330.49     60.15 o 
  -5   1  21      866.64      911.98     80.10 o 
  -3   1  21       48.10       44.13     25.68 o 
  -1   1  21      117.61      160.71     53.73 o 
   1   1  21      470.90      430.10     70.04 o 
   3   1  21      143.74      156.25     33.74 o 
   5   1  21       21.11        8.40     23.53 o 
   7   1  21      169.66      153.90     34.80 o 
   9   1  21      633.36      751.04     63.77 o 
  11   1  21       69.59       48.39     28.42 o 
  13   1  21        0.28        4.47     22.93 o 
  15   1  21       83.05       51.88     36.26 o 
  17   1  21     1164.87     1187.39     76.15 o 
  19   1  21        6.39       22.66     27.18 o 
  21   1  21      349.17      330.51     50.01 o 
  23   1  21        0.87      -14.18     25.02 o 
  25   1  21      212.65      310.25     49.37 o 
  27   1  21       58.09       60.58     42.81 o 
  29   1  21      177.14       99.89     39.34 o 
 -30   2  21      205.34      160.94     59.58 o 
 -28   2  21      241.10      292.63     48.96 o 
 -26   2  21       10.93      -32.96     32.96 o 
 -24   2  21        3.53       54.44     48.94 o 
 -22   2  21       69.91      157.33     54.87 o 
 -20   2  21     1038.98     1195.56    118.27 o 
 -18   2  21      128.53      192.80     54.63 o 
 -16   2  21     2066.03     2213.20    139.36 o 
 -14   2  21       33.57       53.28     42.28 o 
 -12   2  21      546.25      583.93     79.21 o 
 -10   2  21      108.21      149.33     42.17 o 
  -8   2  21      144.95      130.66     39.43 o 
  -6   2  21      759.56      896.90     69.32 o 
  -4   2  21      949.50     1023.42     68.62 o 
  -2   2  21       41.91       41.28     28.27 o 
   0   2  21       23.06       -7.56     24.45 o 
   2   2  21       11.82        7.65     22.87 o 
   4   2  21      519.69      426.22     86.23 o 
   6   2  21        6.17       37.87     38.57 o 
   8   2  21        5.08        8.54     25.18 o 
  10   2  21      423.79      397.82     48.88 o 
  12   2  21      692.89      747.54     65.27 o 
  14   2  21       60.56       56.14     30.48 o 
  16   2  21       13.04      -12.95     25.07 o 
  18   2  21      485.82      447.29     54.20 o 
  20   2  21      118.07      113.07     35.03 o 
  22   2  21       41.90        2.46     29.16 o 
  24   2  21       74.98       54.38     45.69 o 
  26   2  21       51.73       69.89     34.20 o 
  28   2  21      222.41      224.11     69.89 o 
 -27   3  21      687.13      508.89     87.91 o 
 -25   3  21      162.22      203.32     65.61 o 
 -23   3  21      146.37      140.47     56.97 o 
 -21   3  21       22.39       -3.22     43.22 o 
 -19   3  21     1597.89     1686.28    126.52 o 
 -17   3  21      354.61      353.13     68.80 o 
 -15   3  21     2787.09     2681.80    156.59 o 
 -13   3  21      304.51      328.63     61.23 o 
 -11   3  21     2605.98     2757.95    114.85 o 
  -9   3  21       26.44       11.32     28.50 o 
  -7   3  21      370.87      358.10     50.80 o 
  -5   3  21      201.20      229.23     43.07 o 
  -3   3  21        7.72       30.08     28.08 o 
  -1   3  21      116.04      109.30     33.51 o 
   1   3  21       21.87       33.45     26.60 o 
   3   3  21       48.47       15.93     27.47 o 
   5   3  21      291.52      232.73     41.68 o 
   7   3  21      608.76      516.03     55.71 o 
   9   3  21      309.57      295.56     45.28 o 
  11   3  21       82.21      105.76     26.55 o 
  13   3  21      188.81      168.77     37.78 o 
  15   3  21        0.14      -28.70     28.70 o 
  17   3  21      899.30      872.15    118.96 o 
  19   3  21        3.89        5.66     29.00 o 
  21   3  21       49.35       16.68     29.18 o 
  23   3  21      341.06      387.94     54.14 o 
  25   3  21      158.65      110.33     36.79 o 
 -22   4  21       80.20       43.10     47.12 o 
 -20   4  21      404.63      328.89     72.41 o 
 -18   4  21      186.70      152.33     60.31 o 
 -16   4  21      359.00      349.41     53.65 o 
 -14   4  21       18.33       37.41     33.59 o 
 -12   4  21        0.34       18.92     33.20 o 
 -10   4  21      256.15      238.21     47.43 o 
  -8   4  21      104.32      111.76     86.38 o 
  -6   4  21       92.02      140.10     55.62 o 
  -4   4  21      213.27      300.32     53.24 o 
  -2   4  21      581.25      650.39     70.19 o 
   0   4  21       35.20       22.95     31.80 o 
   2   4  21        8.53        8.28     28.97 o 
   4   4  21      893.33      992.12     80.04 o 
   6   4  21      884.57     1046.04    104.91 o 
   8   4  21        0.55       -0.03     25.74 o 
  10   4  21     1011.49     1096.94    143.12 o 
  12   4  21      108.10      102.66     56.36 o 
  14   4  21       19.19      -23.10     27.47 o 
  16   4  21       39.02       -0.07     28.54 o 
  18   4  21      275.75      335.70     78.73 o 
  20   4  21       66.63      -15.38     29.17 o 
 -15   5  21        7.79       51.63     39.33 o 
 -13   5  21      771.40      790.51     77.65 o 
 -11   5  21       33.15       17.56     34.83 o 
  -9   5  21       43.96       13.84     33.22 o 
  -7   5  21      305.67      431.33     59.94 o 
  -5   5  21      187.82      205.15     45.59 o 
  -3   5  21        0.19       48.50     35.54 o 
  -1   5  21     1341.87     1319.53     89.50 o 
   1   5  21      797.25     1035.60     86.16 o 
   3   5  21      443.21      406.32     67.11 o 
   5   5  21      204.21      353.35     55.88 o 
   7   5  21       13.46      -47.13     49.57 o 
   9   5  21       22.13       30.35     33.55 o 
  11   5  21      555.83      622.58    161.71 o 
  13   5  21      351.41      475.93     62.76 o 
 -28   0  22      624.07      529.45     87.95 o 
 -26   0  22     2947.44     2840.51    168.01 o 
 -24   0  22     1918.66     1695.69    123.75 o 
 -22   0  22       63.90       16.17     45.75 o 
 -20   0  22     2455.44     2460.99    148.40 o 
 -18   0  22      217.42      246.34     60.92 o 
 -16   0  22       36.37       18.83     42.39 o 
 -14   0  22        0.44      -32.38     32.38 o 
   0   0  22      671.82      645.92     85.11 o 
   2   0  22       18.22       16.12     38.13 o 
   4   0  22      229.86      290.52     63.87 o 
   6   0  22       17.23       -1.64     36.97 o 
   8   0  22      189.12      199.27     55.28 o 
  10   0  22      368.34      370.10     67.12 o 
  12   0  22        0.78        2.58     37.62 o 
  14   0  22      109.83       71.19     43.63 o 
  16   0  22     1933.23     2098.06    140.58 o 
  18   0  22     3530.85     3386.63    184.42 o 
  20   0  22     2662.22     2625.20    162.29 o 
  22   0  22      349.41      333.10     70.44 o 
  24   0  22      848.24      757.14    101.84 o 
  26   0  22        0.00       -0.39     42.92 o 
 -27   1  22        8.44       26.61     38.77 o 
 -25   1  22      643.73      549.80     59.89 o 
 -23   1  22      929.98      999.22     76.54 o 
 -21   1  22     1248.00     1146.78    114.20 o 
 -19   1  22       81.55       71.35     46.34 o 
 -17   1  22      171.93      264.69     63.86 o 
 -15   1  22      747.07      869.18     99.53 o 
 -13   1  22       88.60      130.59     49.61 o 
 -11   1  22        5.51       29.35     37.36 o 
  -9   1  22      295.24      361.40     65.14 o 
  -7   1  22        0.03      -12.70     33.31 o 
  -3   1  22      386.06      545.83     83.66 o 
  -1   1  22      306.49      349.87     69.11 o 
   1   1  22      288.79      376.70     72.72 o 
   3   1  22       48.99       53.67     43.63 o 
   5   1  22       54.46       79.48     31.10 o 
   7   1  22        7.25       24.96     27.54 o 
   9   1  22       16.15       42.12     28.58 o 
  11   1  22      605.61      701.57     63.65 o 
  13   1  22      272.60      295.35     86.13 o 
  15   1  22      168.56      158.21     39.42 o 
  17   1  22      101.60      103.11     34.15 o 
  19   1  22     2039.42     2115.23    100.28 o 
  21   1  22        1.16       17.36     35.57 o 
  23   1  22      283.54      229.74     43.65 o 
  25   1  22        5.58       45.04     31.27 o 
 -26   2  22      159.28      157.40     60.16 o 
 -24   2  22       12.00       81.09     53.47 o 
 -22   2  22     1302.45     1540.98    121.34 o 
 -20   2  22      495.75      503.02     82.11 o 
 -18   2  22        0.72       19.55     42.49 o 
 -16   2  22      529.82      653.14     88.04 o 
 -14   2  22     1667.91     1697.13    122.27 o 
 -12   2  22      564.68      590.67     83.33 o 
 -10   2  22       27.70       51.27     39.83 o 
  -8   2  22       24.21       28.24     29.42 o 
  -6   2  22      151.80      197.38     58.53 o 
  -4   2  22      219.01      174.04     38.57 o 
  -2   2  22       28.17       24.42     27.01 o 
   0   2  22       20.69       -2.44     41.15 o 
   2   2  22      360.14      276.25     64.73 o 
   4   2  22        8.15      -36.34     36.34 o 
   6   2  22      123.11      170.36     58.08 o 
   8   2  22      256.45      241.99     61.54 o 
  10   2  22      675.09      712.07     64.46 o 
  12   2  22      671.12      635.96     63.31 o 
  14   2  22     1968.76     2073.93    185.44 o 
  16   2  22       78.52       79.73     33.24 o 
  18   2  22     1043.98     1285.93     84.67 o 
  20   2  22       22.53       -7.85     28.14 o 
  22   2  22        3.99       -9.14     29.41 o 
  24   2  22      452.69      449.18    110.45 o 
 -23   3  22     1292.43     1436.67    121.07 o 
 -21   3  22      346.36      284.94     70.39 o 
 -19   3  22      160.07       95.53     50.61 o 
 -17   3  22      292.55      258.55     69.82 o 
 -15   3  22       58.25       37.56     42.17 o 
 -13   3  22      231.01      243.70     62.25 o 
 -11   3  22       39.22       51.56     34.04 o 
  -9   3  22       63.89       45.63     32.45 o 
  -7   3  22       15.86       15.09     29.83 o 
  -5   3  22      380.82      407.49     56.85 o 
  -3   3  22      334.31      293.65     49.98 o 
  -1   3  22      111.26      143.08     38.37 o 
   1   3  22      100.38      113.30     36.56 o 
   3   3  22        4.56        0.90     28.34 o 
   5   3  22      337.35      310.44     46.77 o 
   7   3  22        2.77       22.92     29.24 o 
   9   3  22      459.94      438.79     83.41 o 
  11   3  22        0.12      -27.28     39.84 o 
  13   3  22        0.33      -31.10     39.49 o 
  15   3  22      274.12      312.68     49.23 o 
  17   3  22       16.76      -18.29     37.82 o 
  19   3  22     1546.66     1712.44     93.60 o 
  21   3  22        5.86       -8.30     31.90 o 
 -16   4  22      992.24     1298.47    130.01 o 
 -14   4  22      167.20      140.64     42.43 o 
 -12   4  22     1422.07     1626.87     98.11 o 
 -10   4  22      254.11      239.68     62.43 o 
  -8   4  22       35.10       16.73     33.87 o 
  -6   4  22      713.32      801.44     80.01 o 
  -4   4  22      433.32      679.14     69.96 o 
  -2   4  22       15.41       -6.42     31.93 o 
   0   4  22      173.95      135.81     42.45 o 
   2   4  22      130.01      144.74     40.94 o 
   4   4  22     1619.54     1614.10     91.97 o 
   6   4  22      498.13      543.57     62.78 o 
   8   4  22      779.40      720.95     71.58 o 
  10   4  22       52.28       60.68     34.44 o 
  12   4  22       53.42       -7.53     28.52 o 
  14   4  22       41.01       27.93     31.08 o 
 -23   1  23      152.47      179.91     63.37 o 
 -21   1  23      398.80      358.43     73.92 o 
 -19   1  23      184.82      188.70     59.95 o 
 -17   1  23     1007.12     1019.22    108.75 o 
 -15   1  23       57.85       40.67     44.68 o 
 -13   1  23       14.14      -10.41     39.32 o 
 -11   1  23       19.03      -33.83     33.83 o 
  -1   1  23      462.31      415.86     79.91 o 
   1   1  23       63.88       56.82     47.55 o 
   3   1  23     1149.92     1325.01    128.47 o 
   5   1  23        6.03        3.81     41.35 o 
   7   1  23       15.22      -21.84     26.95 o 
   9   1  23      180.28      168.65     39.08 o 
  11   1  23       71.77      103.34     35.65 o 
  13   1  23        2.26       17.06     29.87 o 
  15   1  23       37.45        7.25     32.40 o 
  17   1  23      410.68      327.34     51.32 o 
  19   1  23        6.75      -19.57     29.56 o 
  21   1  23      958.72      975.41     99.01 o 
 -20   2  23      203.68      178.88     61.42 o 
 -18   2  23       10.96       32.53     44.62 o 
 -16   2  23       21.48       -3.49     42.77 o 
 -14   2  23      143.87      116.00     54.62 o 
 -12   2  23     1095.26     1156.13    114.35 o 
 -10   2  23       49.63       69.49     45.63 o 
  -8   2  23      912.60      961.05    102.01 o 
  -6   2  23        7.46       12.50     38.60 o 
  -4   2  23      262.48      309.26     47.27 o 
  -2   2  23      155.35      172.29     60.21 o 
   0   2  23      200.18      131.23     57.58 o 
   2   2  23        0.77       30.04     46.63 o 
   4   2  23      693.35      543.25     87.85 o 
   6   2  23      695.18      633.46     95.59 o 
   8   2  23     2374.63     2484.06    163.38 o 
  10   2  23     1378.21     1335.76    135.49 o 
  12   2  23        1.70      -19.09     27.40 o 
  14   2  23      499.63      525.44     60.90 o 
  16   2  23       19.50       25.44     32.73 o 
  18   2  23       15.49       16.43     31.64 o 
 -15   3  23      114.21      162.24     56.90 o 
 -13   3  23     1362.22     1506.58    119.75 o 
 -11   3  23      620.53      630.98     88.80 o 
  -9   3  23       45.64       20.14     37.24 o 
  -7   3  23      467.01      499.56     93.77 o 
  -5   3  23        0.70      -14.30     33.39 o 
  -3   3  23      305.16      288.82     48.51 o 
  -1   3  23        2.46        0.10     29.34 o 
   1   3  23      417.75      437.40     56.65 o 
   3   3  23     2113.56     2079.34    117.42 o 
   5   3  23       89.36       19.69     44.35 o 
   7   3  23      408.00      413.04     85.78 o 
   9   3  23      554.07      422.80     85.14 o 
  11   3  23      423.42      322.61     77.85 o 
  13   3  23      441.55      413.04     84.49 o 
  -4   4  23        3.90        4.30     52.86 o 
  -2   4  23       22.70       -3.85     43.45 o 
   0   4  23       49.58       69.01     37.37 o 
   6   0  24       28.66        1.89     42.78 o 
   8   0  24        0.24      -20.34     38.43 o 
  10   0  24      407.19      338.09     73.55 o 
  12   0  24      459.77      495.73     87.26 o 
  14   0  24        0.24      -35.36     36.59 o 
   3   1  24      157.65      246.83     68.14 o 
   5   1  24      176.63      258.52     67.40 o 
   7   1  24        1.35      -39.41     39.41 o 
   9   1  24      105.49      146.97     58.33 o 
  11   1  24       21.24      -13.09     29.63 o 
  13   1  24        1.24        4.94     31.56 o 
 -12   2  24      109.07       57.20     48.65 o 
 -10   2  24      299.59      313.98     68.36 o 
  -8   2  24       45.34       33.47     42.19 o 
  -2   2  24        0.15      -16.07     48.29 o 
   0   2  24       62.81       90.32     57.33 o 
   2   2  24      123.64      162.69     60.75 o 
   4   2  24      552.00      685.10    101.95 o 
   6   2  24       30.83       75.88     53.92 o 
   8   2  24      136.90      103.53     59.42 o 
  10   2  24      783.92      887.99    115.96 o 
                                                 
